# Supplementary material for: Family influencing factors of college students’ social anxiety: the role and internal mechanism of parental psychological control
Source: Front Psychol. 2026 Jan 30;17:1728108. doi: 10.3389/fpsyg.2026.1728108 (PMC12900669; doi:10.3389/fpsyg.2026.1728108)
Supplement: Supplementary file 1 [file Table_1.XLSX]

## Sheet: data
序号	父母心里控制1	父母心里控制2	父母心里控制3	父母心里控制4	父母心里控制5	父母心里控制6	父母心里控制7	父母心里控制8	父母心里控制9	父母心里控制10	父母心里控制11	父母心里控制12	父母心里控制13	父母心里控制14	父母心里控制15	父母心里控制16	父母心里控制17	父母心里控制18	特质正念1	特质正念2	特质正念3	特质正念4	特质正念5	特质正念6	特质正念7	特质正念8	特质正念9	特质正念10	特质正念11	特质正念12	特质正念13	特质正念14	特质正念15	拒绝敏感性1	拒绝敏感性2	拒绝敏感性3	拒绝敏感性4	拒绝敏感性5	拒绝敏感性6	拒绝敏感性7	拒绝敏感性8	拒绝敏感性9	拒绝敏感性10	拒绝敏感性11	拒绝敏感性12	拒绝敏感性13	拒绝敏感性14	拒绝敏感性15	拒绝敏感性16
1	1	1	1	1	1	2	2	1	1	1	2	1	1	1	1	1	1	2	6	6	4	6	6	6	6	5	5	5	5	6	5	5	6	5	4	3	5	3	4	4	5	5	5	5	4	5	4	3	4
2	2	2	2	2	1	2	2	3	1	2	4	1	3	3	3	2	1	1	6	6	4	6	5	6	5	5	6	4	6	5	5	4	6	4	4	4	4	5	5	5	4	5	5	5	4	5	5	5	4
3	1	1	1	1	3	1	2	2	3	1	2	1	1	2	1	2	2	2	6	6	5	5	5	6	6	6	4	5	6	5	6	6	6	5	4	4	4	5	4	5	4	3	5	5	3	4	4	5	3
4	2	4	2	4	3	2	2	3	2	3	1	4	3	3	2	1	1	4	4	4	6	6	6	6	6	4	5	4	4	4	4	4	5	4	5	5	4	5	4	5	4	4	5	4	5	3	5	4	5
5	2	2	3	2	2	4	4	4	4	1	2	2	1	2	4	2	3	2	2	3	3	2	2	2	2	2	3	2	2	2	3	2	3	4	4	4	5	5	5	5	5	5	3	5	4	5	5	5	5
6	4	3	4	5	4	2	2	4	2	4	4	4	3	2	4	3	1	2	4	6	6	6	5	3	6	6	6	4	6	6	5	5	6	5	5	5	4	5	5	5	5	5	5	5	5	5	5	5	5
7	2	1	2	2	1	1	1	1	2	1	1	1	2	3	1	1	2	2	6	5	5	5	6	6	6	6	5	5	6	6	5	5	5	5	5	4	4	5	5	5	4	5	4	4	5	5	4	5	5
8	1	2	1	1	1	1	1	1	1	1	1	1	1	1	1	1	1	1	6	6	6	6	4	4	5	5	5	4	6	6	6	6	5	4	2	3	3	3	1	1	4	3	1	1	3	1	3	4	5
9	1	2	1	2	1	1	2	1	2	1	1	1	1	1	1	2	1	2	5	5	6	5	6	5	5	4	6	5	5	6	6	6	6	4	5	5	5	3	4	5	5	4	4	5	5	5	5	4	4
10	3	2	1	2	4	3	2	4	2	2	4	3	3	2	3	2	3	3	2	2	3	2	2	2	2	2	3	2	3	3	2	3	1	4	4	4	4	4	5	3	4	4	4	4	5	4	3	5	5
11	1	1	1	2	1	1	1	2	1	2	1	1	2	1	1	2	1	2	5	6	5	6	6	6	6	6	5	5	6	5	6	6	6	3	5	5	4	5	3	4	5	4	5	4	4	3	4	5	4
12	1	1	1	1	1	1	1	2	1	1	1	1	1	1	1	1	1	1	5	5	6	6	6	6	6	5	4	4	4	6	5	6	6	5	4	4	5	3	3	4	4	5	5	3	4	4	4	4	3
13	3	2	1	1	2	1	2	1	1	3	2	1	2	1	1	2	1	1	6	6	6	6	6	5	5	5	5	5	6	6	6	5	6	5	4	3	3	3	5	4	3	5	3	4	5	5	4	4	5
14	1	1	2	1	1	2	2	1	2	1	1	1	1	1	1	1	1	1	6	6	6	6	5	6	6	6	6	5	5	5	6	5	6	5	3	3	4	5	3	3	4	3	5	5	5	4	5	4	4
15	2	2	3	1	2	2	1	2	2	3	1	1	2	1	1	1	1	3	5	5	6	6	5	6	5	6	6	5	6	6	6	6	6	4	3	3	4	3	4	4	3	4	1	1	1	3	1	2	3
16	2	1	1	1	3	2	1	1	1	2	2	2	2	2	1	3	1	1	6	6	6	6	6	5	4	5	6	4	5	6	6	6	6	2	2	3	1	3	1	3	1	3	1	1	3	3	1	2	2
17	1	1	1	1	1	2	1	2	2	1	1	1	1	1	1	1	2	1	6	6	5	4	6	6	6	6	5	5	4	5	6	5	5	2	3	2	1	4	4	3	3	3	1	4	3	4	1	4	3
18	1	2	1	1	1	1	1	1	1	3	1	1	2	1	1	1	1	1	6	5	5	5	6	6	6	5	6	5	6	6	6	6	6	3	3	3	5	3	3	3	3	3	3	4	3	3	3	4	4
19	1	2	3	3	4	4	4	4	4	2	3	4	4	2	1	1	3	4	3	2	3	3	6	4	4	5	4	3	4	4	3	3	5	5	5	5	4	5	5	5	5	5	5	5	5	5	5	5	5
20	5	5	5	4	2	4	5	3	3	3	4	3	3	3	4	5	3	5	2	5	5	3	2	4	4	4	4	4	3	3	2	2	1	5	5	5	5	5	5	5	5	4	5	5	5	5	5	5	5
21	3	3	2	3	1	4	3	3	3	2	2	3	3	4	3	3	4	2	6	4	5	6	6	4	6	5	6	5	6	6	6	6	5	5	4	4	4	4	4	3	5	5	4	5	5	5	4	5	4
22	1	1	2	1	1	1	1	1	1	1	2	1	1	1	1	2	2	3	6	6	6	6	5	6	6	5	6	4	6	4	6	5	6	4	4	3	4	3	5	4	5	5	5	5	3	5	5	4	3
23	3	5	5	5	3	3	3	3	4	4	5	4	2	5	5	3	4	4	6	4	6	6	5	6	6	6	5	5	5	6	6	5	6	4	5	5	5	4	4	5	5	5	4	5	5	5	4	5	5
24	3	1	2	1	2	3	3	2	2	3	2	2	1	2	2	3	2	3	2	2	3	2	2	2	3	4	3	3	2	2	2	3	1	5	5	5	5	5	5	4	5	5	5	5	5	5	4	5	5
25	1	3	1	2	4	2	2	1	2	3	3	1	3	1	1	1	1	2	6	6	5	5	6	6	6	6	5	4	4	6	6	5	5	4	3	5	4	4	4	5	5	4	4	5	4	4	4	4	5
26	1	1	3	1	2	1	1	3	2	1	3	3	2	2	1	3	1	3	2	5	5	4	4	4	5	5	6	5	6	2	3	3	4	5	4	5	5	5	5	4	5	5	4	5	5	4	5	5	5
27	3	1	2	2	3	2	2	2	4	2	4	3	3	4	3	4	2	3	4	5	6	6	5	6	6	6	6	4	6	6	6	5	5	4	5	5	5	5	4	5	5	4	5	4	3	5	4	5	4
28	1	3	3	2	3	3	3	2	1	2	3	1	2	2	3	1	1	1	5	5	6	4	6	6	6	6	6	4	5	6	6	5	6	4	4	5	4	5	5	5	5	5	3	5	4	4	5	5	4
29	3	1	3	1	3	3	1	3	2	1	1	1	1	2	3	3	1	1	5	6	6	5	6	6	6	5	6	4	6	5	5	5	5	4	4	4	3	3	3	3	4	4	3	3	3	4	3	3	3
30	1	2	1	1	2	1	1	1	1	1	1	3	2	2	1	2	1	2	6	6	5	5	6	5	6	5	6	4	6	5	4	6	5	4	5	3	3	4	3	5	4	4	5	3	5	4	5	4	5
31	3	1	2	3	2	3	2	1	1	2	3	1	2	4	1	1	3	2	5	5	6	6	6	5	5	4	6	5	6	5	6	6	5	3	3	4	3	3	3	5	5	5	5	4	5	3	3	3	4
32	2	1	1	3	2	2	1	1	2	2	1	2	3	2	1	3	3	3	4	5	5	5	6	5	6	6	6	4	6	6	5	6	6	5	5	5	5	4	4	5	5	5	5	5	5	4	4	5	5
33	3	3	3	2	4	4	2	4	3	4	4	2	3	1	4	3	2	1	4	4	5	6	4	5	5	4	6	5	6	4	4	6	5	5	5	4	5	5	5	5	5	5	5	5	5	5	5	5	5
34	3	1	1	2	1	2	1	1	3	1	1	1	1	2	1	2	2	1	5	6	6	6	6	5	5	4	6	5	6	6	6	5	6	4	4	4	4	5	4	4	4	4	4	4	4	4	5	4	4
35	1	1	2	1	1	1	1	1	1	1	1	1	1	1	1	2	1	1	6	4	5	6	5	6	6	6	6	4	6	6	4	6	6	5	5	3	3	3	4	4	3	5	5	5	3	4	4	5	5
36	1	1	1	3	3	1	1	2	1	2	4	1	1	1	3	1	1	2	5	6	5	4	6	5	6	5	5	3	5	6	6	6	6	5	5	4	5	5	5	4	5	5	5	5	5	3	5	5	5
37	3	3	3	1	2	3	3	4	2	4	3	2	4	3	3	2	2	3	6	6	6	6	6	6	6	6	6	6	5	5	5	5	5	5	5	5	5	5	4	4	5	5	5	4	4	5	5	5	4
38	4	4	4	4	4	3	3	3	4	3	4	4	4	3	4	4	4	4	2	2	3	3	2	2	3	2	2	3	2	2	2	2	3	5	5	5	5	5	5	5	5	5	5	5	5	5	5	5	5
39	2	1	2	1	1	2	1	3	2	4	3	3	2	2	1	1	4	1	6	6	6	6	5	6	6	6	6	6	6	6	6	5	6	5	5	5	5	4	4	5	4	4	5	5	4	3	5	4	5
40	3	4	5	4	4	3	5	3	3	2	5	3	3	5	5	4	4	4	2	4	3	4	5	2	2	2	3	2	3	2	2	3	3	5	5	5	5	5	5	5	5	5	5	5	5	5	5	5	5
41	5	5	5	4	2	5	5	4	4	3	5	2	3	5	4	4	3	5	2	4	2	2	2	4	3	3	3	3	3	2	4	4	4	5	5	5	5	5	5	5	5	5	5	5	5	5	5	5	5
42	1	1	1	1	1	2	1	2	2	2	1	2	1	2	2	2	2	1	5	5	5	5	6	6	5	6	6	4	6	4	6	6	5	3	5	3	5	5	5	3	4	3	3	5	5	5	3	3	4
43	4	4	4	2	4	4	4	5	4	4	3	4	3	5	3	5	4	5	3	4	4	3	4	5	6	5	3	4	4	3	3	3	1	5	5	5	5	5	5	4	5	5	5	5	5	5	5	5	4
44	1	2	2	1	1	3	2	1	1	1	1	3	1	2	1	1	2	1	6	6	6	6	6	6	6	5	6	6	5	6	5	6	6	4	3	4	4	4	3	4	3	3	4	3	3	3	4	3	3
45	2	3	2	2	3	4	3	4	4	2	3	3	2	2	4	2	3	3	3	2	2	2	3	3	2	2	3	2	2	3	3	2	4	4	4	5	5	4	4	5	4	5	5	5	5	4	4	5	5
46	1	2	3	1	1	1	1	1	1	1	2	2	1	1	1	2	2	1	6	5	5	5	5	6	6	5	5	5	5	5	6	6	5	3	3	4	4	3	3	5	4	5	5	3	5	3	5	5	4
47	3	2	4	3	3	4	4	4	3	4	4	3	4	3	4	3	4	2	2	2	3	2	2	3	2	2	3	2	2	3	2	2	3	5	4	5	4	5	4	4	4	5	5	4	4	5	4	5	4
48	3	3	3	1	3	3	2	4	4	4	3	3	4	1	1	2	4	2	5	6	5	5	5	4	6	6	6	5	6	6	5	6	5	5	5	5	5	5	5	5	5	5	5	5	5	5	5	5	5
49	4	3	2	2	4	4	1	2	2	3	3	2	4	2	3	4	4	3	5	6	6	6	5	5	4	5	6	4	5	6	6	5	6	5	5	5	5	5	5	5	5	5	5	5	5	5	5	5	5
50	1	1	1	3	2	1	1	1	1	2	1	1	2	2	2	2	1	1	6	6	6	6	6	6	5	6	5	5	6	6	6	5	4	3	3	3	2	2	3	3	2	3	3	3	2	3	2	3	4
51	1	1	1	1	1	1	1	1	1	1	1	1	1	1	1	2	1	1	5	5	6	6	6	6	6	6	6	5	5	5	5	6	6	3	4	5	3	2	4	4	5	3	3	4	5	4	5	3	3
52	5	4	4	5	4	5	5	4	5	4	5	2	5	3	2	3	5	3	6	4	5	6	6	6	6	5	6	5	6	5	6	6	5	4	5	5	5	5	5	5	5	5	5	5	5	5	5	5	5
53	2	3	2	2	2	2	1	1	1	2	2	1	3	3	3	1	2	1	5	6	6	6	6	6	6	4	6	5	5	5	5	6	6	5	5	4	5	5	4	5	5	4	5	4	5	4	4	4	5
54	3	3	3	4	2	4	2	2	2	3	4	4	3	4	3	4	4	4	3	3	2	2	3	4	2	2	3	2	3	2	3	3	3	5	4	5	5	5	4	5	4	4	5	5	5	4	5	4	5
55	2	1	4	1	2	2	1	1	3	3	3	1	1	1	1	3	1	2	6	6	5	6	6	5	5	5	6	4	6	5	6	6	6	5	4	3	3	3	5	2	4	3	4	4	4	4	4	5	4
56	3	3	3	1	4	1	4	4	3	3	2	4	4	4	2	3	3	3	4	5	5	6	6	6	5	5	5	4	4	6	5	5	6	4	5	5	5	5	4	5	5	4	5	4	5	4	4	4	5
57	5	3	3	2	4	5	5	2	5	4	5	4	4	4	3	3	5	5	3	2	3	3	2	2	2	2	2	2	2	2	2	3	1	5	5	5	5	5	5	5	5	5	5	5	5	5	5	5	5
58	1	2	2	2	1	1	3	2	2	1	1	1	2	2	1	1	2	1	6	5	5	6	6	6	6	4	4	3	4	4	6	5	6	3	3	2	3	4	4	4	2	4	3	4	1	3	4	3	4
59	4	4	1	4	4	4	4	2	3	3	4	1	4	1	2	4	2	3	6	6	5	5	5	5	6	6	6	4	6	5	6	5	6	3	5	4	4	5	4	5	4	5	5	4	3	5	5	5	5
60	3	4	4	3	5	4	3	4	4	4	3	3	4	3	3	4	4	5	2	4	4	2	3	3	2	2	3	2	3	2	2	4	1	5	5	4	5	5	4	5	5	4	5	5	4	4	4	4	5
61	4	3	3	5	5	5	5	5	5	3	4	3	4	3	5	5	2	4	3	2	2	5	4	3	2	2	3	2	4	2	4	2	4	5	5	5	5	5	5	5	5	5	5	5	5	5	5	5	5
62	3	4	5	5	5	5	5	4	5	5	5	4	4	4	5	5	4	5	4	3	2	2	4	3	3	4	4	2	2	2	2	2	2	5	4	4	4	4	5	4	4	5	5	5	4	5	5	5	5
63	2	2	4	3	2	2	2	1	3	3	1	3	4	4	2	4	4	1	6	5	6	6	6	6	6	6	5	4	6	6	6	5	6	5	5	5	5	5	5	5	5	5	5	5	5	5	5	5	5
64	2	1	1	1	3	2	3	3	1	1	1	2	3	3	3	1	4	3	5	5	6	6	5	6	4	6	5	4	5	4	6	6	6	5	3	5	5	4	5	4	4	5	4	3	3	3	5	3	3
65	4	3	1	4	1	1	4	1	2	4	4	2	3	3	2	4	2	3	4	3	2	4	4	6	3	3	3	3	2	3	4	5	5	5	5	5	5	5	5	5	5	5	5	5	5	5	5	5	5
66	1	3	3	1	2	2	2	2	1	2	4	2	1	1	3	3	2	1	5	6	5	6	4	6	6	5	6	4	6	5	6	6	4	3	3	4	4	3	3	3	3	3	3	3	3	4	4	3	4
67	4	1	3	2	4	3	1	3	2	2	3	2	3	4	3	4	1	4	6	4	6	6	6	6	6	4	5	4	6	5	5	6	6	5	5	5	5	5	5	5	5	5	5	5	5	5	5	5	5
68	1	1	1	1	1	1	1	1	1	1	1	1	2	1	1	1	1	1	6	6	5	6	5	6	5	6	6	4	6	6	6	6	6	2	4	2	2	3	3	4	3	3	3	4	4	1	4	3	1
69	2	4	4	3	2	4	4	3	3	4	4	4	4	4	4	4	4	4	3	3	2	2	3	2	2	3	4	2	2	2	3	4	3	5	5	5	5	5	5	5	5	5	5	5	5	5	5	5	5
70	1	1	1	1	1	1	1	2	1	1	1	1	1	1	1	1	1	2	5	5	5	6	6	6	5	5	5	5	4	5	5	6	6	3	3	4	4	3	4	2	2	4	3	4	4	3	1	1	1
71	1	2	2	3	2	1	2	2	1	2	3	1	1	1	1	1	1	3	3	3	2	2	3	2	2	2	2	2	3	2	4	3	3	5	4	5	4	4	5	5	5	5	5	5	4	5	5	5	4
72	5	5	5	3	5	4	4	4	5	5	5	3	5	5	5	5	5	5	4	3	3	3	2	3	4	2	3	4	3	2	2	2	3	5	5	5	5	5	5	5	5	5	5	5	5	5	5	5	5
73	1	1	2	2	1	1	1	1	1	1	2	1	1	1	1	1	1	1	6	5	5	5	6	6	5	6	5	5	6	5	6	5	5	5	2	4	3	3	4	3	3	3	4	3	1	4	1	4	3
74	1	1	1	1	1	1	2	1	1	1	1	2	2	3	1	2	1	1	6	6	5	5	6	5	6	6	6	4	5	6	6	5	4	3	4	4	4	3	3	3	3	5	5	4	4	4	4	3	5
75	1	1	1	1	1	1	1	1	1	1	1	1	1	1	1	1	1	1	4	6	6	6	5	6	6	6	5	4	6	5	5	6	6	3	2	3	3	5	4	4	3	1	4	3	4	4	3	4	3
76	2	2	1	1	1	1	1	2	1	1	1	1	1	1	2	2	1	1	4	6	4	6	5	6	5	6	6	4	5	6	5	4	6	5	5	5	5	5	5	5	5	5	5	5	5	5	5	5	5
77	1	3	2	4	1	2	3	1	2	3	3	3	3	2	3	2	3	2	3	6	5	4	5	4	5	4	5	4	6	6	6	4	5	5	5	5	5	4	5	5	4	3	5	5	5	5	5	5	3
78	3	4	5	4	5	4	4	5	5	5	5	4	4	4	5	5	4	5	3	2	2	3	3	2	2	4	3	2	3	3	4	1	2	5	5	5	5	5	5	5	5	5	5	4	5	5	5	5	5
79	2	2	3	3	1	2	2	1	3	3	2	2	1	2	2	2	2	3	3	3	2	2	2	2	2	2	2	2	4	3	2	1	2	4	5	5	5	5	5	3	5	5	5	5	5	4	4	4	5
80	3	4	1	4	4	2	4	1	3	1	4	4	1	2	1	1	1	4	6	6	6	5	6	5	5	4	6	4	6	6	5	6	6	5	5	5	5	5	5	5	5	5	4	5	5	5	5	5	5
81	4	4	3	3	4	4	3	3	3	4	3	2	4	3	4	3	4	3	2	4	3	2	4	2	2	2	3	2	3	3	2	3	2	4	5	5	5	5	5	5	4	4	5	4	5	5	5	5	5
82	3	3	3	4	5	3	3	4	3	5	3	3	2	3	4	4	5	2	6	5	6	4	5	6	5	4	6	4	5	6	6	6	5	4	4	5	3	5	5	5	5	5	5	5	5	4	5	5	4
83	3	1	1	1	1	1	1	1	1	3	1	2	2	1	1	1	1	1	5	6	6	6	6	6	5	6	5	4	6	6	5	5	6	5	5	5	3	4	3	4	5	3	5	3	4	5	4	1	3
84	4	4	4	4	3	2	2	4	4	3	4	2	2	2	4	3	3	4	3	2	2	3	3	4	2	2	2	2	3	4	2	1	2	5	5	5	5	5	5	5	5	5	5	5	4	5	5	5	5
85	4	5	5	3	5	4	4	5	5	5	4	5	4	5	5	5	5	5	3	2	2	2	3	2	2	2	2	2	3	3	2	1	2	5	5	5	5	5	5	5	5	5	5	5	5	5	5	4	5
86	5	4	3	3	2	5	2	4	3	4	4	5	3	3	4	4	4	3	6	6	6	5	5	5	5	5	6	5	6	4	6	6	5	5	4	5	5	3	5	4	4	5	5	5	3	5	5	5	5
87	3	5	3	4	3	5	5	4	5	3	3	4	5	3	4	3	2	3	5	5	5	6	6	5	6	5	5	6	5	5	5	6	5	5	5	5	5	5	5	5	5	5	4	5	5	4	5	4	5
88	1	1	1	1	1	1	1	1	1	1	1	1	1	1	1	1	1	1	5	6	5	6	6	6	5	6	6	5	6	6	6	5	6	3	3	4	3	4	3	3	3	3	3	4	4	3	3	4	3
89	4	2	2	3	2	4	4	2	3	2	3	1	2	4	3	3	4	2	4	4	6	6	4	5	4	2	3	4	5	3	3	3	4	4	5	5	4	4	5	5	5	5	5	5	4	3	5	5	4
90	1	1	2	1	1	2	1	3	3	1	1	1	1	2	3	1	3	1	5	6	5	6	6	6	6	5	6	6	6	6	6	6	6	4	4	5	4	5	3	4	5	3	5	5	3	5	5	5	3
91	1	1	1	1	2	2	1	1	1	1	1	1	1	2	1	1	1	1	6	6	5	6	6	6	6	6	4	5	5	4	6	5	6	5	5	4	5	5	3	3	5	5	5	4	3	5	5	3	4
92	5	3	5	3	5	3	3	2	2	3	4	4	2	5	3	2	5	3	6	6	5	6	6	6	6	5	6	6	5	6	6	5	6	5	5	5	5	5	5	5	5	5	5	5	5	5	5	5	5
93	1	1	2	1	2	1	1	1	1	2	1	1	1	1	1	1	2	1	6	6	5	6	6	6	6	5	6	4	6	6	6	6	6	4	2	2	4	3	4	4	2	2	2	4	3	2	3	3	3
94	4	3	4	2	3	4	3	2	3	2	2	4	3	2	1	4	4	3	6	6	5	5	5	6	6	6	4	4	6	6	6	6	5	5	5	5	4	5	4	5	5	5	4	5	5	5	5	5	4
95	3	2	4	5	5	3	4	4	5	3	5	3	3	2	5	4	4	3	5	5	6	5	6	5	6	5	6	4	6	6	5	6	6	4	5	5	5	5	5	5	5	5	5	4	5	4	5	5	5
96	1	1	1	1	1	1	1	1	1	1	1	1	1	1	1	1	1	1	5	6	6	5	5	6	5	5	5	5	6	6	6	6	6	5	5	3	5	5	5	4	5	4	4	5	5	4	4	5	3
97	5	2	3	4	5	4	3	4	5	5	2	2	3	2	4	5	5	4	6	6	5	5	6	5	6	4	6	4	6	6	6	6	6	4	5	5	3	5	4	5	5	5	4	3	5	4	4	5	5
98	4	5	4	5	4	4	5	3	4	2	2	3	5	5	5	5	5	5	4	3	2	3	5	3	2	3	2	2	3	3	4	5	3	5	5	5	5	5	5	5	5	5	5	4	5	5	5	5	5
99	1	1	1	1	1	1	1	1	1	1	1	1	1	1	1	1	1	1	5	5	5	6	6	6	6	5	6	4	6	5	5	6	6	5	4	5	3	5	5	5	5	4	5	5	3	4	4	5	5
100	3	1	1	1	1	1	1	2	2	1	2	3	1	2	2	2	1	1	5	4	6	5	6	4	6	6	4	4	6	6	6	6	6	4	3	5	5	5	4	5	4	3	4	3	5	5	5	4	5
101	1	1	1	1	1	1	1	2	1	1	1	1	1	1	2	1	1	1	6	5	6	6	5	6	4	5	6	4	6	6	6	6	5	3	3	3	4	3	5	3	4	4	4	3	3	3	4	4	4
102	2	4	1	4	1	1	3	2	1	1	2	1	1	3	2	1	1	1	4	6	6	3	4	6	5	5	4	5	3	4	4	6	6	5	4	5	5	5	5	5	5	5	5	5	5	5	5	5	5
103	4	1	4	1	3	2	2	2	1	4	2	2	4	1	2	2	3	2	6	6	5	6	6	6	6	6	5	4	4	5	6	5	6	4	5	4	5	5	4	5	5	5	5	5	5	3	5	5	4
104	1	1	1	2	2	4	1	2	2	2	4	4	1	3	3	1	3	1	6	6	6	6	6	6	5	6	6	5	6	5	5	5	6	5	5	5	3	5	5	4	4	4	4	4	4	4	5	4	5
105	2	1	2	1	1	1	1	1	1	1	1	1	1	1	1	1	1	1	5	6	6	6	5	6	5	6	6	5	6	6	6	6	6	3	3	4	4	5	3	5	4	4	4	4	4	4	5	4	3
106	2	3	3	2	2	2	3	3	2	1	3	2	2	2	3	2	3	2	2	3	2	2	5	2	2	3	2	2	3	2	2	1	3	5	5	5	5	4	5	5	5	4	5	5	4	5	4	5	5
107	1	1	1	1	1	1	1	1	1	2	1	1	1	1	1	1	1	1	6	5	5	6	4	4	6	5	6	4	6	6	6	6	5	3	5	4	5	5	5	3	3	4	3	3	5	4	5	5	2
108	3	3	2	4	2	4	4	1	2	2	3	4	3	3	4	3	3	2	6	5	6	6	6	6	4	6	5	4	6	6	6	6	6	5	4	5	5	5	5	5	5	5	5	5	5	5	4	5	5
109	3	1	3	3	1	1	2	2	1	2	1	3	2	2	2	1	3	1	6	6	6	5	6	6	6	6	6	6	5	5	6	5	5	4	5	4	4	4	3	5	4	4	5	5	4	5	4	5	5
110	2	2	3	3	4	2	4	2	3	2	4	2	2	3	4	4	1	4	2	4	3	2	2	2	2	2	2	2	3	3	3	1	3	5	5	5	4	5	5	4	4	3	5	4	5	4	4	5	5
111	1	2	3	1	3	1	2	3	1	1	1	1	4	2	2	3	1	2	6	6	4	6	6	6	6	5	6	6	5	6	6	6	6	3	3	3	3	4	3	3	3	4	3	4	4	4	3	3	3
112	3	1	4	3	1	4	2	3	3	4	4	4	1	2	3	4	2	3	6	6	6	4	6	5	5	4	4	5	6	6	5	6	6	5	5	4	5	5	5	5	5	5	5	5	5	5	5	4	5
113	4	4	4	4	4	4	3	4	3	3	4	4	4	4	4	2	3	3	2	3	2	2	2	3	4	2	3	3	2	2	2	1	2	4	5	5	5	5	5	4	5	4	5	5	4	4	5	5	5
114	4	2	3	4	3	3	2	2	2	3	2	2	3	3	2	1	4	2	3	2	4	2	3	4	2	4	2	2	3	2	2	3	3	5	5	5	5	5	5	4	5	5	5	5	5	5	5	5	5
115	1	1	1	1	1	1	1	1	1	1	1	1	1	1	1	1	1	1	6	5	5	6	5	6	6	6	6	6	6	6	5	4	6	2	2	2	2	2	2	4	3	2	3	2	2	3	3	2	2
116	2	1	3	1	1	2	1	1	2	1	1	1	1	1	1	2	1	1	6	5	5	6	3	4	5	6	4	5	5	4	4	3	5	5	5	5	5	5	5	5	4	5	5	5	5	5	5	5	5
117	3	3	1	1	2	1	1	2	1	2	2	2	1	1	3	3	1	4	5	5	5	6	5	6	6	5	4	6	5	6	6	6	5	3	2	2	1	4	3	4	1	3	1	1	4	1	4	1	3
118	3	2	4	2	2	2	4	1	3	3	4	2	4	4	2	1	4	3	3	5	6	5	3	4	5	3	5	5	5	6	5	5	5	5	5	5	5	5	5	4	5	5	5	5	5	5	5	5	5
119	3	2	2	1	1	2	2	1	1	1	2	2	1	1	2	2	1	1	5	5	5	6	5	6	5	6	6	5	6	4	6	4	6	2	3	2	1	3	3	1	1	3	4	1	4	3	3	4	2
120	5	5	5	4	2	4	5	5	3	5	2	3	4	3	4	5	2	5	2	2	2	2	3	2	3	2	2	2	2	4	3	4	3	4	5	4	5	4	5	5	5	5	5	5	5	4	5	5	5
121	2	1	2	1	3	1	3	3	3	3	2	3	2	2	3	1	3	2	5	3	2	3	2	4	3	5	5	2	2	4	3	3	5	5	4	5	5	5	5	4	4	5	4	5	5	5	4	4	4
122	1	1	1	1	1	1	1	1	1	1	1	2	1	2	1	1	1	1	5	5	6	6	5	5	5	6	6	5	6	6	6	6	5	4	3	5	3	4	4	3	4	5	5	4	5	3	4	4	5
123	1	2	2	2	2	2	3	1	1	2	1	1	1	3	4	1	2	3	6	6	5	6	6	6	6	6	6	6	6	6	5	6	6	3	4	4	1	4	1	4	1	3	4	3	4	1	3	4	2
124	3	2	4	3	3	3	2	1	2	4	2	2	3	4	4	4	4	4	3	2	2	2	4	3	2	2	2	1	2	2	2	3	2	4	5	5	5	5	4	5	5	5	4	5	4	5	5	5	5
125	5	2	4	3	3	5	5	3	5	3	5	3	4	4	2	3	4	2	6	5	6	5	5	5	6	6	6	4	5	5	5	6	6	5	5	5	5	5	5	5	5	5	5	5	5	5	5	4	5
126	4	3	2	2	2	4	3	3	1	4	3	2	4	4	3	4	3	4	3	2	2	2	2	2	4	3	2	3	2	2	2	1	4	5	5	5	5	5	5	5	5	5	5	5	5	5	5	5	5
127	1	5	2	3	3	1	3	3	4	4	4	4	2	2	3	3	2	1	6	4	6	6	4	6	6	6	6	5	6	6	5	6	6	5	5	5	5	5	5	5	5	5	5	5	5	5	5	5	5
128	1	2	1	1	1	2	2	1	3	2	1	1	1	2	1	1	1	2	6	5	6	5	6	5	6	5	4	5	6	5	6	5	6	3	3	4	1	3	4	1	4	4	4	4	3	3	3	3	3
129	4	2	2	4	4	3	2	4	4	4	4	4	2	3	3	4	4	4	2	4	2	2	2	3	4	2	4	4	2	2	2	3	2	5	5	5	4	5	5	5	5	5	5	5	5	5	5	5	5
130	3	2	4	3	2	4	4	3	4	3	3	4	4	4	4	4	4	3	3	2	2	2	2	2	3	3	2	3	3	2	2	1	2	3	5	5	4	5	4	5	4	5	4	4	4	5	4	4	5
131	4	3	4	3	3	4	3	4	3	3	3	3	4	3	2	3	2	4	3	3	3	2	2	4	2	3	2	2	2	2	2	3	2	4	5	5	5	4	4	5	5	5	5	4	5	5	5	4	5
132	1	3	2	1	3	2	1	3	2	2	1	1	3	2	3	2	1	2	6	4	5	6	6	6	6	6	6	3	5	6	5	6	6	4	5	5	5	4	4	5	5	3	5	5	3	5	3	4	5
133	4	5	2	5	5	4	3	3	5	4	5	2	4	4	3	5	3	4	5	6	5	5	5	6	6	5	6	3	6	6	6	6	6	5	5	5	5	5	5	5	5	5	5	5	5	5	5	5	5
134	3	3	3	2	3	3	3	2	3	3	2	3	2	3	3	2	3	3	4	2	4	4	4	2	2	2	2	1	3	2	3	3	4	5	5	4	5	4	5	5	4	5	5	5	5	5	4	5	5
135	2	1	1	2	1	1	1	1	1	3	1	1	2	2	1	1	1	1	5	6	3	6	3	2	5	6	4	3	6	4	4	5	4	5	5	5	5	5	5	5	5	5	5	5	5	5	5	5	5
136	1	1	1	1	1	1	1	1	1	1	1	1	1	1	1	1	1	1	4	6	6	5	6	6	5	6	5	3	5	6	5	6	5	5	5	5	5	4	5	5	3	4	4	5	5	5	4	5	5
137	1	2	3	1	2	3	1	3	2	4	3	1	1	3	3	2	3	1	4	4	6	6	6	6	6	6	5	6	6	5	5	5	6	5	5	5	4	5	5	5	5	5	5	5	5	4	5	5	4
138	5	4	3	5	4	5	3	4	3	4	4	5	4	4	4	3	3	5	6	6	6	6	5	6	6	5	6	5	6	5	6	6	4	5	5	5	5	5	4	5	5	5	5	5	5	5	5	5	5
139	1	1	1	1	1	1	1	1	2	1	1	1	1	1	1	1	1	1	6	6	6	6	6	6	6	6	6	4	5	6	5	5	4	5	3	4	5	4	5	3	3	3	3	5	3	4	5	3	3
140	5	5	3	5	5	5	4	5	5	5	5	5	4	4	5	5	5	4	2	2	3	3	4	3	3	3	3	3	3	1	3	1	4	5	5	4	5	5	4	4	5	4	5	5	5	4	4	5	5
141	3	3	3	2	3	5	3	4	5	5	3	4	4	4	3	4	2	1	6	6	6	5	6	6	6	6	6	4	6	5	6	6	5	5	5	5	5	5	5	4	5	5	5	5	5	5	5	5	5
142	2	3	2	2	2	1	3	1	3	1	3	3	3	1	1	1	3	2	3	2	3	4	2	4	2	5	4	2	3	4	3	3	2	3	3	4	4	4	5	5	4	5	5	4	3	5	5	5	5
143	1	3	4	4	4	4	4	4	3	3	3	3	3	4	2	2	2	4	4	4	6	6	6	6	6	6	5	6	6	6	5	6	6	5	5	5	5	5	5	5	4	5	5	4	5	4	5	5	4
144	2	2	1	2	1	2	1	3	3	1	1	1	2	2	3	2	3	3	5	4	4	3	4	3	4	5	6	3	3	4	5	6	4	5	4	5	4	4	5	4	5	4	4	5	4	5	5	4	5
145	3	1	2	4	4	3	2	3	3	4	2	4	3	4	2	4	1	3	6	6	6	5	6	5	4	4	5	3	6	6	5	6	6	5	5	5	5	5	5	5	5	5	5	5	5	5	5	5	5
146	1	1	2	1	1	2	1	1	1	1	1	1	1	1	1	1	2	2	5	5	5	6	5	6	6	6	6	2	6	5	6	6	6	5	5	5	4	4	3	3	4	5	4	5	3	5	3	4	3
147	1	4	2	3	2	2	2	2	2	3	2	4	2	2	2	1	4	4	4	2	5	2	2	3	6	4	3	2	4	1	3	3	2	5	5	5	5	5	5	5	5	5	5	5	5	5	5	5	5
148	2	3	1	4	4	2	4	2	4	2	3	1	3	4	2	2	2	3	5	6	6	5	5	6	6	5	5	3	5	6	6	5	6	5	5	5	5	5	5	5	5	5	5	5	5	5	5	5	5
149	3	1	3	2	2	3	3	3	3	2	2	3	2	3	3	2	3	3	2	2	2	2	2	2	2	3	3	2	3	1	3	2	3	5	3	5	5	5	4	4	4	4	5	5	5	5	5	5	5
150	3	3	4	5	3	5	4	4	4	5	4	3	4	3	5	4	3	5	2	2	2	3	2	4	2	2	2	1	5	3	1	2	3	5	5	5	5	5	5	5	5	5	5	5	5	5	5	5	5
151	3	1	3	2	3	2	3	3	3	3	3	3	3	1	1	2	2	1	4	2	3	2	3	2	3	2	3	3	1	3	1	3	3	5	5	4	5	3	4	5	5	5	5	5	4	5	5	5	4
152	2	2	3	2	2	1	3	2	2	2	2	2	1	3	2	2	1	1	5	3	4	3	2	4	3	3	3	3	3	3	1	2	3	5	5	5	5	5	5	5	5	5	5	5	5	4	4	5	5
153	1	1	1	1	2	1	1	1	1	1	1	1	1	1	1	1	1	1	6	5	4	5	6	6	4	6	6	3	6	5	5	6	6	4	2	4	1	3	4	3	1	3	1	4	3	4	3	3	4
154	2	3	4	3	4	2	4	3	3	4	4	4	4	3	4	2	4	3	3	3	3	3	2	2	3	2	2	3	1	1	3	3	2	5	5	5	5	5	5	5	5	5	5	5	5	5	5	5	5
155	5	4	5	5	5	4	4	5	5	5	5	4	5	4	5	5	5	4	2	2	4	4	3	2	2	2	2	2	3	3	3	3	3	5	5	5	5	5	5	5	5	5	5	5	5	5	5	5	5
156	4	3	3	3	4	3	4	4	4	3	4	2	3	3	3	3	4	4	2	4	2	5	2	5	3	2	2	2	1	3	1	4	2	5	5	5	4	4	4	5	4	5	5	5	5	5	4	5	5
157	2	3	2	2	3	3	2	2	3	2	3	3	3	2	3	3	2	3	5	5	2	2	3	3	2	5	4	2	3	1	3	2	2	5	4	5	5	5	4	5	5	5	5	5	5	5	5	3	5
158	1	1	1	2	1	2	1	1	1	1	1	1	1	1	1	1	1	1	6	6	6	6	5	5	6	5	4	3	6	5	6	5	6	2	3	4	3	3	1	4	3	1	3	3	3	1	4	4	5
159	1	1	1	1	1	1	1	1	1	1	1	1	1	1	1	2	1	1	6	5	6	5	6	6	5	5	6	4	6	6	6	4	6	2	2	2	1	1	1	1	1	1	3	1	1	1	1	1	2
160	4	4	4	5	3	5	5	4	5	4	5	2	4	4	5	5	2	4	6	6	6	6	6	6	6	6	5	4	6	4	6	5	6	4	4	4	5	5	5	5	4	5	5	4	4	3	4	5	3
161	2	2	2	1	1	1	1	1	1	1	1	2	1	1	2	2	1	1	6	4	6	6	6	5	5	6	6	5	6	6	5	5	4	5	4	4	5	5	5	5	4	4	5	5	5	5	5	5	5
162	3	2	3	2	1	4	2	3	2	2	2	2	1	4	3	1	1	4	5	6	4	5	6	6	5	5	6	4	6	4	6	6	6	4	5	4	5	5	5	4	4	5	5	5	4	5	5	4	5
163	2	4	1	2	3	3	3	4	2	3	4	4	4	2	1	3	1	1	6	6	6	6	4	5	6	6	6	4	5	5	5	5	5	5	5	4	5	5	5	4	5	4	5	4	5	5	5	4	5
164	1	1	1	1	1	1	2	1	1	1	1	1	1	1	1	1	2	1	5	6	5	5	5	5	5	6	6	4	5	6	5	6	5	3	4	3	4	5	4	1	1	1	3	1	3	3	1	4	4
165	3	1	2	2	3	2	1	2	1	2	1	1	2	1	1	1	1	2	6	6	6	3	6	5	5	6	3	5	4	4	4	5	6	5	5	5	5	5	5	5	5	5	5	5	5	5	5	5	5
166	3	2	2	2	3	1	1	1	3	4	1	3	1	2	2	3	2	2	6	5	6	5	6	6	5	6	6	4	5	6	5	5	6	4	5	5	4	5	5	5	5	5	5	5	5	5	4	5	5
167	3	1	3	4	3	3	3	4	4	2	4	1	1	2	2	3	3	3	6	5	5	6	4	6	6	5	5	4	5	6	6	6	6	5	5	5	5	5	5	5	5	5	5	5	5	5	5	5	5
168	3	2	2	3	1	2	3	1	3	2	3	2	1	1	1	1	2	2	3	2	2	4	2	6	4	3	2	3	3	5	4	4	4	5	5	5	4	5	5	4	4	4	4	4	4	5	4	4	4
169	2	5	4	4	4	4	5	4	4	3	3	4	4	4	4	3	4	3	4	4	2	3	4	2	3	5	4	3	3	1	3	4	2	5	5	5	5	5	5	4	5	5	5	5	5	5	5	5	5
170	1	1	1	1	1	1	1	1	1	1	1	2	1	1	1	1	1	1	6	6	6	5	5	6	6	5	5	4	5	5	6	6	4	4	3	4	3	3	4	3	3	4	3	3	3	4	3	4	4
171	1	1	1	1	1	1	3	1	3	1	1	2	2	1	1	1	1	1	6	6	6	5	5	6	5	6	5	5	5	6	5	6	6	5	4	4	5	5	4	4	4	5	5	4	5	5	4	5	5
172	2	4	2	3	1	2	3	1	3	3	4	4	4	4	3	1	2	2	6	5	6	5	6	6	6	5	6	3	6	6	5	6	6	5	5	5	5	5	5	4	5	5	5	5	5	5	5	5	5
173	1	1	1	1	1	1	1	1	1	1	1	1	1	1	1	1	1	1	4	5	5	5	6	5	4	5	6	4	5	6	6	6	6	4	4	5	4	1	5	3	5	5	4	4	4	4	3	3	5
174	3	3	4	3	4	2	2	4	2	4	3	3	2	2	2	4	1	3	2	2	3	3	4	2	2	2	3	2	1	1	1	2	2	5	5	4	4	5	5	4	5	5	5	5	5	5	5	5	4
175	4	3	3	4	2	4	3	3	2	2	3	2	4	2	4	1	4	4	6	5	6	3	6	5	5	3	5	4	5	5	6	3	4	5	5	5	4	5	4	4	4	5	5	5	4	5	5	4	5
176	4	3	3	3	2	3	2	4	3	4	4	4	2	3	4	3	2	2	6	5	5	6	5	6	4	6	6	4	5	4	6	6	5	5	5	5	5	5	5	5	5	5	5	4	5	5	5	5	5
177	5	4	2	4	5	4	3	3	5	5	2	3	5	2	2	3	3	1	5	5	6	4	6	6	6	6	5	4	5	5	5	5	6	5	5	5	5	4	5	4	5	5	5	4	4	5	5	5	5
178	2	3	4	3	4	3	3	3	3	1	2	3	4	2	3	4	4	3	5	2	3	2	3	5	2	2	4	2	3	3	1	2	3	5	4	4	5	5	4	5	5	5	5	5	4	5	5	4	4
179	2	5	4	4	4	3	5	5	4	5	3	1	5	2	2	1	2	3	5	6	6	6	6	6	4	5	6	3	5	6	6	6	5	5	5	5	5	5	5	5	5	4	5	5	5	5	5	5	5
180	1	1	4	1	2	1	2	1	2	3	1	2	2	1	2	2	2	1	6	6	4	6	6	4	6	5	5	6	5	4	6	6	4	2	3	2	3	3	3	3	3	4	3	3	3	3	3	3	2
181	1	1	1	1	1	1	1	1	1	1	1	1	1	1	1	2	1	1	5	6	6	6	6	4	6	6	6	4	5	6	5	6	5	3	2	3	1	1	3	1	1	1	1	1	3	3	1	3	3
182	3	3	3	3	2	2	3	3	3	3	2	2	2	2	2	2	2	2	3	4	4	2	2	5	2	4	2	2	5	3	1	2	2	5	5	5	5	4	3	5	5	5	5	5	4	5	4	4	5
183	4	3	5	5	4	5	3	5	5	2	3	3	4	3	4	3	2	4	3	3	4	2	3	3	3	2	2	3	1	1	1	2	2	5	5	5	4	5	5	5	5	5	5	5	5	5	5	5	5
184	3	3	4	2	3	2	4	4	3	2	2	3	2	1	2	3	4	4	6	5	6	6	6	6	6	4	6	4	5	5	6	6	6	5	5	5	5	5	5	5	5	5	5	5	5	5	5	5	5
185	3	5	3	1	3	5	3	3	2	4	3	5	5	5	1	4	5	4	5	5	6	6	6	6	6	5	6	4	5	6	6	6	5	5	4	5	5	5	5	4	5	5	4	5	4	5	4	5	4
186	2	2	1	1	2	1	1	2	1	1	1	2	1	1	1	1	1	1	6	6	5	6	6	4	5	6	6	5	5	6	6	5	6	4	3	2	4	3	4	1	3	3	5	1	1	5	4	3	2
187	2	2	5	5	3	5	3	3	4	5	2	5	5	3	3	3	2	3	3	2	2	3	3	2	4	2	2	4	1	1	1	2	2	5	5	5	5	5	5	5	5	5	5	5	5	5	5	5	5
188	1	2	4	4	1	2	3	4	2	2	4	3	3	3	2	3	2	3	5	5	5	5	6	6	5	5	6	4	6	5	6	6	5	5	5	5	5	5	5	5	5	5	5	5	5	5	5	5	5
189	1	1	1	1	2	2	2	1	1	1	1	2	3	1	1	1	2	1	5	6	5	6	6	5	5	4	5	5	6	6	5	6	5	5	5	5	5	4	5	4	5	5	5	4	5	5	5	5	4
190	1	1	3	1	1	1	1	1	3	3	2	2	1	2	1	1	3	3	4	5	6	4	6	5	5	3	6	3	6	5	6	6	6	4	5	4	5	4	5	5	4	4	5	4	5	4	4	5	4
191	2	1	1	1	1	1	2	1	1	2	2	2	1	2	1	1	1	2	6	5	6	6	6	6	5	5	5	5	5	6	6	5	5	3	3	4	3	3	4	1	4	4	3	3	3	4	1	4	4
192	1	3	1	1	1	3	1	2	1	3	1	2	1	1	2	1	1	2	6	6	6	6	6	5	6	6	6	6	6	6	5	6	5	4	4	5	4	5	4	5	4	5	5	5	5	4	4	5	5
193	3	4	1	4	3	2	4	4	3	1	3	3	2	4	3	1	4	4	3	4	3	2	4	2	3	2	2	1	1	1	3	2	2	4	4	5	5	4	5	5	5	5	5	4	3	3	4	5	5
194	2	2	2	3	1	1	1	1	1	3	3	1	1	2	1	2	2	3	6	4	5	6	5	6	6	5	6	4	6	6	5	5	5	5	5	5	5	5	5	5	5	5	5	5	4	5	5	5	5
195	4	3	4	4	4	3	4	3	4	4	3	4	4	4	4	4	4	3	2	5	2	3	2	2	2	3	2	2	4	3	4	2	3	5	5	5	5	5	5	5	5	5	5	5	5	5	5	5	5
196	4	4	1	4	3	1	4	2	1	4	4	4	3	1	3	2	2	4	6	4	4	6	5	6	5	6	4	3	4	4	6	5	5	4	5	5	4	5	4	4	5	4	5	5	5	5	5	5	5
197	2	2	4	2	1	2	3	3	1	3	2	3	1	2	4	3	4	2	4	5	5	5	4	5	6	4	5	4	6	4	6	4	6	5	5	5	5	5	4	5	4	4	4	4	5	5	5	5	4
198	4	4	5	3	5	5	4	4	5	4	3	5	2	4	4	4	3	2	3	5	4	3	6	4	4	6	2	3	4	5	3	5	5	4	4	4	5	5	5	5	4	5	5	5	5	5	4	5	4
199	4	3	4	4	4	4	4	4	5	5	5	5	5	5	4	5	4	5	2	2	3	1	1	1	2	3	2	1	4	1	4	3	2	5	4	5	4	4	4	5	4	4	5	4	4	5	4	5	5
200	4	4	4	3	4	4	3	4	4	4	3	4	3	4	3	3	3	3	3	2	3	3	4	1	2	3	3	2	1	3	1	2	2	4	5	4	5	5	5	5	4	5	5	4	5	4	5	5	5
201	2	2	1	4	2	3	3	3	3	2	3	4	2	2	4	3	3	4	2	3	1	3	3	1	3	2	2	3	4	3	1	3	2	4	4	5	5	5	5	5	4	5	5	5	5	4	3	5	5
202	1	1	2	2	2	2	2	1	1	1	3	3	1	2	1	1	2	1	6	6	6	5	6	6	5	6	6	4	6	5	5	6	6	5	3	4	3	4	4	3	5	3	5	4	5	5	4	4	3
203	3	5	3	4	5	5	5	5	5	5	2	4	4	4	4	4	4	4	2	2	3	1	3	1	2	2	2	2	1	1	4	2	2	5	5	5	5	5	5	5	5	5	5	5	5	5	5	5	5
204	3	2	4	4	4	4	2	1	3	3	4	2	1	3	1	3	2	3	2	2	1	1	1	3	2	2	3	1	3	3	1	3	3	5	5	5	5	4	4	4	5	5	5	5	5	5	5	3	5
205	5	5	5	5	5	3	5	5	5	5	4	5	5	4	5	2	4	3	3	2	4	1	4	4	4	2	3	3	1	4	3	3	2	4	4	4	5	5	4	5	4	5	4	5	5	4	5	5	5
206	2	1	1	2	1	2	1	1	1	1	1	2	2	1	1	1	2	1	5	6	5	6	6	4	5	6	5	4	6	6	6	6	6	5	5	5	4	5	4	4	5	4	5	5	4	5	5	4	5
207	3	1	3	1	2	1	3	2	2	1	4	1	3	2	2	3	1	2	6	6	4	4	6	5	6	5	6	4	5	6	5	6	6	5	4	4	5	5	5	4	5	4	5	4	5	5	4	5	4
208	2	2	4	2	4	2	3	4	4	1	3	1	4	3	4	2	3	2	6	6	6	6	5	5	6	6	6	5	6	5	6	5	6	5	5	4	4	5	4	5	5	5	4	5	5	5	5	5	5
209	3	2	3	1	2	1	1	3	2	2	1	3	2	2	2	1	2	1	6	6	6	5	6	6	6	6	6	6	5	6	5	6	6	5	5	4	4	4	5	5	5	5	4	5	5	5	4	5	3
210	1	1	1	2	1	1	1	1	1	1	1	2	2	1	1	1	2	2	6	6	6	5	6	6	5	3	6	5	5	6	4	6	5	4	5	4	5	4	5	5	4	5	5	5	4	4	5	5	5
211	2	1	1	1	1	1	2	1	3	1	1	1	1	1	1	1	1	1	5	6	5	6	5	6	6	5	6	5	6	6	5	6	6	5	3	5	5	4	5	4	5	3	4	5	4	5	3	5	3
212	1	1	1	2	1	1	1	1	1	1	1	1	1	1	1	1	1	1	6	6	5	6	6	6	6	5	6	5	6	5	6	5	5	5	5	5	3	5	5	4	5	3	4	5	4	5	5	3	4
213	2	2	1	1	3	1	3	2	1	2	4	3	3	4	3	4	4	4	6	6	6	6	5	5	6	4	5	6	5	6	6	5	6	5	4	5	5	5	5	4	5	5	5	5	5	5	5	5	5
214	4	4	3	4	5	5	5	3	4	5	5	3	4	4	4	4	3	5	4	2	6	3	4	1	6	5	6	5	4	4	4	5	3	5	5	5	5	5	5	5	5	5	5	5	5	5	5	5	5
215	5	4	4	5	4	3	4	5	4	4	4	5	4	4	5	5	3	5	3	2	3	4	3	1	2	3	3	1	1	4	1	4	2	5	5	5	5	5	5	5	5	5	5	5	5	5	5	5	5
216	1	3	1	3	3	1	3	2	4	2	2	1	4	2	1	2	2	1	6	5	6	5	6	5	5	6	6	4	6	6	5	6	5	5	5	5	5	3	4	3	4	5	5	5	4	5	5	5	4
217	3	1	4	2	3	3	2	1	2	3	3	3	3	4	4	4	4	2	6	6	6	5	6	5	6	6	6	6	5	5	6	5	4	5	4	4	5	5	3	5	4	3	5	5	5	5	4	5	4
218	3	4	4	2	4	4	1	2	3	3	3	4	3	2	2	3	4	2	6	6	6	5	5	6	5	5	6	4	5	5	5	5	6	5	5	5	5	5	5	5	5	5	5	5	5	5	5	5	5
219	1	1	2	1	1	2	1	1	3	3	3	1	3	1	3	1	1	2	2	3	1	1	1	1	2	2	3	1	3	3	1	3	2	5	5	5	4	5	5	4	4	5	5	5	3	5	4	3	5
220	3	2	4	3	3	3	3	3	4	3	4	4	2	1	4	2	4	2	3	2	3	3	1	4	3	3	2	2	4	1	1	2	2	5	5	5	4	3	4	3	4	5	4	3	3	5	5	5	4
221	4	2	2	2	3	4	3	4	2	3	4	4	4	3	4	3	2	3	6	5	4	6	6	5	6	5	6	5	6	5	6	6	5	5	4	4	5	5	4	5	5	5	5	4	5	5	5	5	5
222	3	3	4	4	3	4	3	1	4	2	1	4	2	4	2	2	3	3	3	2	3	4	3	4	3	3	4	3	1	1	1	3	2	5	4	4	5	5	5	5	4	4	5	5	5	4	5	4	5
223	1	1	1	1	1	2	2	3	1	1	1	2	2	2	1	1	1	2	6	6	5	5	6	5	6	6	5	5	6	6	6	6	5	4	5	4	5	4	5	4	4	5	5	4	4	5	5	4	5
224	3	3	3	2	2	4	2	4	1	3	3	1	3	2	3	1	3	3	6	6	6	6	6	5	6	6	6	4	6	4	6	6	6	4	4	4	4	5	5	5	5	5	5	5	5	5	5	5	4
225	3	3	2	1	3	1	2	1	2	2	2	1	1	3	2	2	1	1	6	4	5	6	6	6	5	6	5	5	6	6	6	6	4	5	5	5	5	5	5	4	5	4	5	4	5	5	5	4	5
226	3	3	2	1	2	1	1	1	2	1	1	1	1	1	2	1	1	1	6	6	5	5	5	6	6	6	6	6	6	4	6	6	6	5	5	5	5	5	5	4	4	4	5	5	4	5	5	5	5
227	4	3	2	3	2	4	1	3	3	2	4	3	2	4	4	4	3	1	4	6	5	5	5	6	5	5	5	4	4	6	5	4	4	5	4	5	5	5	3	5	5	5	4	5	4	4	5	5	5
228	4	2	4	4	4	2	4	3	4	4	4	3	2	2	2	4	4	2	6	6	6	5	4	6	6	5	5	6	6	6	6	5	6	5	5	4	5	4	5	4	4	4	5	5	5	5	5	4	4
229	5	2	3	4	4	3	3	4	2	5	5	5	4	3	3	5	4	4	5	5	6	5	6	6	6	6	6	4	6	6	5	5	6	5	5	4	5	5	5	5	5	5	5	5	5	5	5	5	5
230	5	4	5	3	4	3	4	5	4	4	5	5	5	5	5	4	3	5	4	3	3	3	3	6	5	4	3	5	4	4	3	5	6	5	5	5	5	5	5	5	5	5	5	5	5	5	5	5	5
231	4	3	4	2	4	3	3	3	4	4	4	1	3	3	2	4	4	4	5	4	3	1	1	1	2	3	2	2	2	2	2	2	2	5	5	5	5	5	5	5	5	5	5	5	5	5	5	5	5
232	3	4	3	3	3	3	4	3	4	4	4	3	4	4	3	4	4	2	2	3	3	4	4	1	3	2	3	3	2	2	2	2	2	5	5	5	5	5	4	5	5	5	5	5	5	5	5	5	5
233	2	5	5	4	5	3	5	4	5	3	4	5	4	3	3	3	4	5	4	5	6	4	4	5	5	4	5	4	4	4	5	5	5	4	5	4	4	5	5	5	4	5	4	5	5	4	3	4	5
234	1	1	1	1	1	1	1	1	2	1	1	1	1	1	1	1	1	1	6	5	6	5	5	6	6	4	6	6	6	6	4	6	4	3	3	5	5	4	3	4	5	4	4	4	3	5	3	4	3
235	2	1	3	2	2	1	1	1	1	2	1	1	1	1	1	1	1	2	6	5	5	6	6	5	6	5	6	4	6	6	5	6	6	5	5	5	5	5	5	5	5	5	5	5	5	5	5	5	5
236	3	3	4	4	4	4	4	3	2	3	4	2	4	3	3	3	4	4	2	3	3	1	1	1	2	3	4	2	2	3	2	3	3	5	5	5	5	5	5	5	5	5	4	5	5	5	5	5	4
237	1	1	1	1	1	1	1	1	1	1	2	1	1	1	1	1	1	1	6	6	6	6	5	5	5	6	6	5	5	6	6	5	5	3	4	3	2	3	4	4	4	2	3	4	4	4	3	3	4
238	1	3	2	1	2	1	2	3	1	2	3	1	3	2	1	3	1	1	6	4	6	4	5	6	5	6	6	4	5	5	5	6	6	4	4	5	5	4	5	4	4	4	5	5	4	5	4	5	5
239	1	1	1	1	1	1	1	1	1	1	1	1	1	1	1	1	1	1	5	6	6	6	4	5	5	5	6	5	6	5	6	5	6	3	2	3	2	2	2	2	2	3	2	2	3	2	2	2	2
240	2	3	2	1	1	1	3	2	3	1	1	2	1	1	2	2	1	2	6	6	6	5	6	6	6	5	6	4	6	6	5	6	5	4	3	4	2	4	2	2	3	2	4	4	4	3	3	4	2
241	3	3	4	2	2	2	3	3	3	2	2	2	4	3	4	2	2	3	4	2	3	4	3	3	2	2	3	2	4	2	3	5	4	4	5	5	5	5	5	5	5	5	5	5	5	5	5	5	5
242	2	1	1	1	1	2	1	2	1	1	1	1	1	1	1	2	1	1	5	5	6	5	6	4	5	6	5	4	6	6	5	5	5	4	5	5	4	4	3	3	3	4	3	4	5	4	4	5	5
243	2	4	1	2	2	2	1	1	3	3	3	1	3	3	2	2	1	3	6	6	6	5	4	5	6	6	5	6	6	6	5	5	5	3	5	5	5	5	5	4	4	4	5	5	4	5	5	5	4
244	1	3	1	1	1	1	2	1	3	1	3	1	3	1	1	2	1	2	6	6	6	6	6	6	6	6	5	4	5	6	6	6	6	5	5	5	5	4	4	5	5	5	4	4	5	5	5	5	5
245	4	2	3	3	2	3	2	1	4	2	1	4	2	3	2	3	4	2	5	6	5	4	5	6	5	5	5	5	6	5	4	5	5	5	5	5	5	5	4	5	5	5	5	5	5	5	5	5	5
246	4	4	2	4	4	4	3	3	4	3	3	4	4	3	3	3	3	3	3	4	1	4	3	3	4	2	3	4	5	4	4	4	4	5	5	5	5	5	5	5	5	5	5	5	5	5	5	5	5
247	3	2	4	4	2	3	4	4	2	4	4	3	4	3	3	3	4	3	6	6	6	5	6	6	6	5	6	4	5	6	6	5	5	5	5	5	5	5	5	5	5	5	5	5	5	5	5	5	5
248	1	1	1	1	1	1	1	1	1	1	1	1	1	1	1	1	1	1	6	5	6	5	6	5	4	5	6	4	6	5	6	6	5	4	4	3	2	3	2	5	3	2	4	5	5	3	5	3	5
249	2	4	5	3	4	5	3	3	3	3	4	2	5	4	5	4	4	4	6	6	6	6	6	5	6	6	5	6	6	5	6	6	6	5	5	5	5	4	5	5	5	5	5	5	5	5	5	5	5
250	4	4	4	3	3	4	3	3	3	3	4	3	3	4	4	4	4	3	3	2	3	3	5	3	2	2	2	2	3	3	2	2	3	5	5	5	5	5	5	5	5	5	5	5	5	5	5	5	5
251	4	4	4	4	3	3	5	4	3	5	5	5	4	4	4	4	2	5	4	6	6	5	5	6	4	5	4	3	3	4	5	6	5	5	5	5	5	5	5	5	5	5	5	5	5	4	5	5	5
252	1	1	1	1	1	1	1	1	1	1	1	1	1	1	1	1	1	1	6	6	6	6	6	6	6	4	5	6	5	6	6	6	6	3	3	2	4	2	3	3	3	4	3	3	3	3	4	4	3
253	3	4	4	4	4	4	3	4	4	3	4	4	4	3	2	4	4	4	2	2	1	4	3	3	4	2	3	3	2	3	2	2	2	5	4	5	5	5	5	5	4	4	5	5	4	5	5	5	5
254	1	1	1	1	1	1	1	1	1	1	1	1	1	1	1	1	1	1	6	5	5	6	6	5	6	6	6	5	6	5	6	5	6	2	2	2	2	5	3	4	4	3	2	2	4	3	4	2	2
255	3	2	2	1	2	1	1	1	3	3	1	3	1	1	1	2	2	2	6	6	6	6	5	4	6	5	5	6	6	6	6	5	5	5	5	5	5	4	5	5	5	5	5	5	5	5	5	4	5
256	4	3	3	3	3	3	4	2	4	3	4	4	4	2	4	2	2	4	3	2	1	1	3	1	3	3	2	3	3	2	3	2	2	5	5	5	5	5	5	5	5	5	5	5	5	5	5	5	5
257	3	4	4	4	4	3	4	2	4	4	4	2	3	4	3	4	4	4	3	2	1	1	1	1	2	3	2	2	3	4	2	3	2	5	5	5	5	5	5	5	5	5	5	5	5	5	5	5	5
258	3	3	3	3	5	3	4	4	5	5	2	4	3	5	3	5	5	3	6	5	4	5	6	6	6	4	5	5	5	4	3	4	3	5	5	5	5	5	5	5	5	5	5	4	5	5	5	5	5
259	4	3	4	4	3	3	5	4	3	2	4	1	4	3	3	3	4	3	5	5	5	6	6	6	6	6	6	4	5	4	5	5	5	5	5	5	5	5	5	5	5	5	5	5	5	5	5	5	5
260	3	1	1	1	1	2	2	2	1	3	1	1	2	1	1	1	2	1	6	6	5	4	5	5	5	5	5	5	6	4	5	6	6	5	5	4	3	5	5	4	5	5	4	4	4	5	3	5	3
261	3	3	1	1	1	2	2	1	2	3	1	2	1	3	4	3	1	1	5	6	6	4	6	6	6	4	6	6	6	6	6	6	6	5	5	5	5	5	5	4	5	5	5	5	4	5	5	5	5
262	1	3	1	1	1	3	3	2	3	3	3	3	1	2	3	2	3	3	3	3	3	3	3	1	3	3	4	3	2	2	2	2	5	5	5	5	5	4	5	5	5	4	4	5	5	5	5	5	5
263	3	5	4	2	4	4	3	4	4	3	5	3	5	4	5	4	4	3	3	2	3	1	1	3	3	2	2	3	2	2	3	3	2	5	5	5	5	5	5	5	5	5	5	5	5	5	5	5	5
264	1	1	1	1	1	1	1	1	1	1	1	1	1	1	1	1	1	1	5	6	5	5	6	6	5	5	6	5	6	6	5	6	6	3	4	5	3	5	5	5	3	5	4	3	4	5	5	4	4
265	1	1	1	1	1	1	1	1	1	2	1	1	1	1	1	3	1	1	6	6	5	5	4	6	6	6	6	5	6	6	5	6	5	4	3	4	3	3	5	4	4	4	5	4	3	3	5	4	5
266	2	1	1	1	1	2	1	1	2	1	3	3	2	1	1	3	1	1	6	6	6	4	6	6	6	5	6	6	6	5	5	6	6	3	3	4	5	3	5	4	3	3	3	5	3	3	3	5	5
267	1	1	1	1	1	1	1	1	1	1	1	1	1	1	1	1	1	1	6	6	6	6	4	5	6	6	5	5	6	6	5	6	6	2	3	2	3	2	4	4	2	3	4	3	4	2	3	2	3
268	4	3	3	4	4	3	4	4	4	4	3	3	4	3	4	4	3	2	3	2	3	1	4	3	3	2	2	3	2	2	3	4	4	5	5	5	5	5	5	5	5	5	5	5	5	5	5	5	5
269	1	1	1	1	1	1	1	1	1	1	1	1	1	1	1	1	1	1	6	5	4	6	6	4	6	4	6	5	5	5	5	4	5	2	3	4	3	3	3	4	4	3	2	3	2	2	3	3	4
270	1	2	2	1	1	1	2	2	1	2	1	1	2	1	1	2	3	1	5	6	6	6	6	5	6	5	6	5	6	6	6	5	5	5	5	5	5	4	4	4	5	5	4	5	4	4	5	4	5
271	3	2	3	2	3	1	1	2	2	1	3	1	1	2	3	1	2	3	6	3	5	6	5	6	5	6	4	5	5	6	6	5	6	4	5	5	5	3	5	4	5	3	4	5	4	5	5	4	4
272	2	3	3	4	3	2	1	4	2	4	4	2	3	3	4	3	4	3	2	4	3	4	1	3	3	2	4	3	2	2	2	2	2	5	5	5	5	5	5	5	5	5	4	5	5	5	5	5	5
273	2	4	4	3	4	3	5	5	3	5	4	3	5	4	4	4	3	5	4	2	1	1	1	3	2	3	2	2	2	2	3	4	2	5	5	5	5	5	5	5	5	5	5	5	5	5	5	5	5
274	3	4	4	4	5	5	2	4	4	4	4	3	5	3	5	2	4	4	5	6	6	5	5	6	5	4	6	4	6	5	5	6	5	5	5	5	5	5	4	5	4	5	5	4	5	5	4	4	4
275	4	3	2	4	2	3	5	3	5	4	3	4	5	5	4	3	3	5	3	4	5	2	3	5	3	6	2	3	6	5	3	2	2	5	5	5	5	5	5	4	4	4	5	5	5	5	5	5	5
276	3	2	1	3	3	3	4	1	2	4	2	3	2	2	4	2	4	1	5	6	5	5	4	4	4	4	4	4	3	5	5	5	3	4	5	5	5	4	5	5	5	5	5	5	5	5	4	5	5
277	3	2	1	5	4	2	3	5	5	5	4	4	2	3	3	3	3	2	5	6	6	6	5	5	6	6	5	4	5	4	6	5	4	5	5	5	4	5	5	5	5	5	5	5	5	5	5	5	5
278	4	4	5	5	5	4	5	4	4	4	5	5	5	5	4	5	4	5	3	4	3	2	3	2	3	3	2	3	4	3	2	3	3	5	5	5	5	5	5	5	5	4	5	5	5	5	5	5	5
279	1	1	1	1	2	1	1	1	1	1	1	1	1	1	1	1	1	1	6	5	6	5	6	5	4	5	5	3	5	6	6	6	6	4	3	5	5	5	4	5	4	3	5	5	5	2	3	3	4
280	1	2	1	3	3	1	1	3	3	2	2	3	2	1	2	2	3	1	6	5	5	6	6	5	6	5	6	4	6	5	6	5	6	3	4	5	5	4	3	5	3	3	5	3	5	3	3	4	3
281	1	1	1	1	1	1	1	1	1	1	1	1	1	1	1	1	1	1	6	5	5	6	5	6	6	6	6	6	6	6	6	4	5	3	4	3	4	3	5	5	3	5	3	4	4	3	5	4	3
282	1	1	1	1	1	1	1	1	1	1	1	1	1	1	1	1	1	1	5	6	6	6	6	6	6	5	6	6	6	6	5	6	5	4	3	3	1	4	1	3	4	3	3	3	3	2	3	4	2
283	1	1	1	1	2	1	2	2	1	2	1	1	1	1	2	1	1	3	6	4	5	5	6	6	6	6	6	6	5	6	6	5	6	5	4	5	4	4	5	5	4	5	5	5	5	5	5	4	4
284	3	1	3	3	1	1	4	2	1	2	1	3	1	2	2	3	2	3	6	6	6	6	6	6	5	5	6	4	6	6	5	6	6	5	5	5	5	5	5	5	5	5	5	5	5	5	5	5	5
285	1	1	1	1	1	1	1	1	1	1	1	1	1	1	1	1	1	1	6	5	4	5	4	6	6	6	6	5	6	6	6	5	5	5	3	4	4	4	4	3	3	5	4	5	3	4	4	3	3
286	1	1	1	1	1	1	1	1	1	1	1	2	1	1	1	1	1	1	6	6	6	6	5	6	5	6	6	4	5	5	5	6	4	3	4	5	3	5	4	5	5	5	5	3	3	3	4	5	5
287	4	4	4	3	3	4	4	4	3	3	4	3	4	4	3	3	4	4	2	3	2	4	3	2	2	2	3	2	2	2	2	4	2	3	4	5	5	5	5	3	5	3	5	5	5	5	5	5	4
288	3	5	2	4	3	5	4	5	3	3	4	4	4	4	5	5	5	5	3	3	3	2	2	2	4	4	3	4	3	4	4	3	3	5	5	4	5	4	5	4	5	5	5	5	4	4	5	4	5
289	1	1	1	1	1	1	1	1	1	1	1	1	1	1	1	1	1	1	5	6	6	5	5	4	6	6	5	4	5	6	5	5	5	4	3	3	1	1	3	4	4	3	4	2	2	4	3	3	3
290	3	4	3	4	3	4	4	4	4	3	3	3	4	4	3	2	3	3	5	5	4	4	4	2	4	3	6	4	3	4	3	4	6	4	4	4	5	4	5	5	5	5	5	4	5	5	5	4	4
291	1	1	1	1	1	1	1	1	1	2	1	1	1	1	1	1	1	1	5	6	6	5	6	6	5	5	5	4	6	5	5	5	6	3	3	4	1	3	4	4	4	2	4	4	2	3	2	3	3
292	1	1	1	1	1	1	1	1	1	1	1	1	1	1	1	1	1	1	6	6	6	6	5	5	5	6	6	5	5	4	5	6	6	5	5	3	5	3	5	4	5	3	5	4	4	4	4	4	3
293	2	1	1	1	1	1	1	1	1	1	1	1	1	1	1	1	1	1	6	6	6	5	6	5	6	5	5	4	6	5	6	6	6	3	1	3	3	3	1	2	2	2	2	2	2	3	3	2	2
294	3	3	3	4	3	4	4	2	3	4	3	2	4	3	4	4	3	4	2	3	4	3	3	2	2	2	2	2	2	2	2	2	2	5	5	5	4	5	5	5	4	5	5	5	3	5	4	5	5
295	1	3	2	1	2	2	2	1	1	1	2	1	2	1	1	1	2	1	6	4	6	5	5	5	5	5	5	5	5	6	6	6	5	5	4	5	5	4	4	5	5	5	4	4	5	5	4	5	4
296	1	3	1	1	2	1	1	2	3	1	1	1	2	1	1	2	1	1	6	6	6	6	6	6	5	5	5	5	6	6	5	6	6	4	3	3	3	4	3	4	4	2	4	3	2	4	3	5	4
297	1	3	1	2	2	1	2	3	2	3	1	1	1	3	1	1	1	1	2	4	3	3	2	2	3	3	2	3	4	5	3	2	3	5	5	5	5	5	5	3	5	5	5	4	5	5	5	4	5
298	4	4	4	5	4	5	1	5	3	3	4	5	3	4	3	3	4	4	6	6	4	4	5	6	4	5	4	4	6	4	3	5	5	4	5	5	3	5	4	5	5	5	4	5	4	5	4	5	5
299	1	1	1	2	1	1	1	1	2	1	1	1	2	1	1	1	1	2	6	5	6	5	5	6	5	6	6	5	6	6	6	6	6	4	5	5	5	5	5	5	5	4	5	5	5	4	5	5	4
300	3	2	3	2	1	2	1	1	2	1	2	1	2	2	2	1	1	1	5	5	6	4	5	6	4	6	5	4	5	6	6	6	5	4	4	3	3	3	3	5	3	4	3	3	3	3	3	4	4
301	3	3	2	4	4	2	1	2	4	4	2	4	1	2	2	4	2	2	2	2	3	2	3	3	5	2	3	5	2	2	3	2	2	4	4	5	4	5	4	5	5	5	5	5	5	4	5	4	5
302	3	2	3	3	3	1	3	2	2	1	1	3	2	3	1	1	1	1	6	6	6	5	6	6	6	6	6	4	6	5	5	5	5	4	4	4	4	3	5	5	3	4	5	5	5	5	5	3	3
303	2	1	1	1	1	1	2	1	1	1	1	1	2	1	1	1	1	1	5	6	6	4	6	6	5	6	6	4	6	6	6	5	5	3	3	4	4	1	3	3	3	4	3	4	3	3	4	4	4
304	4	4	4	4	3	4	3	5	2	2	5	3	3	5	5	4	3	3	2	3	3	2	3	2	2	4	2	2	3	2	4	4	2	5	5	5	5	5	5	5	5	5	5	5	5	5	5	5	5
305	2	1	2	3	4	2	3	2	2	3	3	2	4	2	4	3	3	3	6	6	6	5	6	6	5	6	6	4	6	4	6	6	5	5	4	4	5	5	5	5	4	4	5	5	5	5	5	5	5
306	1	1	1	2	2	1	1	3	3	1	1	2	2	2	2	1	2	2	5	6	6	6	5	5	6	6	6	4	5	5	5	4	6	5	4	4	4	5	4	5	5	5	4	5	5	4	5	5	4
307	2	4	4	3	3	3	2	2	2	4	2	2	3	2	2	2	4	4	3	3	4	3	3	5	3	3	5	3	5	4	3	5	4	4	5	5	5	5	5	4	5	5	4	4	5	5	5	4	5
308	5	5	4	2	3	4	4	4	4	5	4	5	4	5	1	5	5	4	6	4	5	6	6	6	5	6	5	4	4	5	5	6	6	5	5	5	5	5	5	5	5	5	5	5	5	5	5	5	5
309	2	1	1	2	3	4	2	2	3	3	2	3	4	2	4	4	2	2	6	5	4	6	6	6	5	6	5	4	5	5	5	6	6	4	5	5	5	4	5	5	5	4	5	5	5	5	5	4	5
310	2	1	1	3	2	3	3	3	3	1	4	4	2	4	2	4	4	4	6	6	5	6	6	5	6	6	5	4	6	5	6	5	6	5	5	5	5	5	5	5	5	5	5	5	5	5	5	5	5
311	1	1	1	1	1	2	2	2	1	1	3	1	1	2	2	1	1	2	6	6	5	6	6	5	6	6	5	4	5	6	6	5	4	3	5	4	4	1	3	5	4	4	2	5	5	4	5	4	3
312	1	1	1	2	1	2	1	1	2	1	2	3	1	1	1	1	1	1	6	6	6	5	6	6	5	6	6	4	5	5	6	6	6	5	5	3	3	3	4	5	3	5	3	5	4	4	3	3	4
313	1	1	1	1	1	1	1	1	1	1	1	1	1	1	1	1	1	1	6	6	5	5	6	6	6	6	6	6	6	6	6	5	4	2	1	1	3	4	3	2	4	3	3	2	2	3	4	2	2
314	1	1	1	1	1	1	1	1	1	1	1	1	2	3	1	1	1	1	6	6	6	6	6	6	6	6	5	6	6	6	6	6	6	4	5	5	3	5	3	3	5	3	4	3	4	3	5	3	4
315	1	1	1	1	1	2	1	2	1	1	1	1	1	1	2	1	1	1	5	5	5	5	4	6	6	5	6	6	5	6	6	6	5	3	3	3	4	3	3	3	4	3	3	3	3	3	3	3	3
316	1	1	1	1	1	1	1	1	1	1	1	1	1	1	1	1	1	1	6	5	6	6	4	6	6	6	5	6	6	5	6	6	6	3	3	1	1	1	1	2	4	3	4	3	2	2	3	4	5
317	1	1	1	1	1	1	1	1	1	1	1	1	2	1	1	1	1	1	4	5	6	6	5	6	5	6	6	5	6	4	5	5	6	2	3	4	4	4	1	4	4	2	3	4	2	2	3	2	2
318	3	3	4	3	3	4	3	4	3	4	3	3	4	4	3	2	3	4	3	3	3	3	4	2	3	4	3	3	4	3	5	2	3	5	5	5	5	5	5	5	5	5	5	5	5	5	5	5	5
319	1	2	2	3	2	2	2	2	1	3	1	3	2	1	1	3	1	1	4	4	5	4	4	4	6	3	5	6	3	4	5	3	6	3	3	4	5	5	5	5	5	5	4	4	5	4	5	4	5
320	1	1	2	1	1	1	1	1	1	3	2	1	1	1	1	1	1	2	5	5	5	5	5	6	6	6	6	6	6	5	6	6	6	5	5	3	5	3	5	4	5	4	4	5	4	3	4	4	5
321	1	2	1	2	2	3	1	1	1	2	1	1	3	1	1	1	2	3	6	5	6	6	5	6	6	6	6	6	6	5	5	6	5	4	5	5	5	5	5	5	5	5	4	5	4	5	5	5	5
322	3	4	5	5	2	3	3	4	4	4	4	5	5	4	3	4	4	3	6	6	6	5	6	4	5	6	6	4	6	5	5	3	3	5	5	5	5	5	4	5	5	5	5	5	5	5	4	5	5
323	1	1	1	1	1	1	1	1	1	2	1	1	1	1	1	1	1	1	5	6	6	5	6	5	6	6	6	6	5	5	5	6	6	2	4	1	1	1	1	4	3	4	4	2	2	2	2	3	2
324	1	1	1	1	2	1	1	1	1	2	1	1	1	1	1	1	1	1	5	5	6	6	6	5	5	6	6	4	4	6	6	5	6	5	4	5	4	4	5	5	5	5	4	5	5	4	5	4	3
325	3	3	3	4	2	4	5	4	4	5	4	3	4	4	5	4	4	3	2	2	3	2	3	2	3	2	3	3	2	3	2	2	4	5	5	5	5	5	5	5	5	5	5	5	5	5	5	5	5
326	1	1	1	1	1	1	2	1	1	1	1	1	1	1	1	2	1	1	4	5	6	6	6	4	6	6	5	6	6	5	5	6	5	5	4	4	4	4	5	4	5	3	5	5	5	5	5	4	4
327	3	5	5	3	3	5	5	4	4	4	5	4	4	4	4	3	4	3	2	2	2	3	2	2	3	2	3	3	4	2	2	2	4	5	5	5	5	5	5	5	5	5	5	5	5	5	5	5	5
328	4	2	3	4	3	3	4	3	4	4	4	4	3	3	4	4	4	4	4	2	4	2	5	3	2	3	4	2	4	2	2	2	3	5	5	5	5	5	5	5	5	5	5	5	5	5	5	5	4
329	1	1	1	1	1	1	1	1	2	1	1	1	1	1	1	1	1	1	5	6	5	6	6	5	6	5	6	6	5	4	6	6	6	4	4	3	1	3	1	4	3	3	2	4	2	4	2	3	2
330	3	2	4	3	3	3	2	3	1	4	2	4	4	2	3	4	4	4	6	6	5	4	5	6	4	6	6	4	5	5	6	5	5	5	5	5	4	5	5	5	5	5	5	5	4	5	5	5	5
331	5	5	5	3	3	4	3	2	5	4	5	5	4	5	4	3	3	5	6	6	6	6	6	5	6	6	6	6	6	5	5	5	6	4	5	5	5	3	5	5	4	4	3	5	4	4	3	4	4
332	1	1	1	1	1	2	2	1	2	1	2	2	1	1	2	2	1	1	6	6	5	5	6	5	6	6	6	6	5	6	6	5	6	4	4	1	3	1	4	2	4	3	2	4	4	2	4	4	3
333	1	1	1	1	1	1	1	1	1	1	1	1	1	1	1	1	1	1	6	4	6	6	6	5	6	6	6	6	5	6	6	5	5	3	3	4	1	4	1	5	4	3	2	3	2	3	4	4	2
334	5	5	5	3	4	4	2	4	3	5	3	3	3	2	4	4	3	5	3	2	2	2	2	3	2	3	4	2	2	2	2	4	2	5	5	5	4	5	5	5	5	5	5	5	5	5	5	5	5
335	1	2	3	2	1	2	1	3	1	1	4	2	3	3	3	3	3	1	6	6	6	6	5	4	6	4	6	4	5	5	5	6	6	5	5	5	5	5	5	5	5	5	5	5	5	5	5	5	5
336	4	4	4	2	3	3	4	4	4	4	4	4	3	4	3	3	3	4	3	2	3	2	4	2	3	3	3	3	2	2	3	2	3	5	4	5	5	4	5	5	5	4	5	4	5	5	5	5	5
337	2	3	1	2	2	1	2	2	1	2	1	1	2	2	1	2	3	2	6	5	5	5	6	5	6	5	6	4	6	5	5	6	5	5	5	5	5	4	5	4	5	5	5	5	5	5	5	5	5
338	1	1	1	1	1	1	1	1	1	1	1	1	1	1	1	1	1	1	6	4	6	6	6	6	5	6	6	5	5	6	6	4	5	2	3	4	4	3	1	2	2	2	3	2	3	2	4	3	4
339	4	3	3	4	4	4	5	4	2	5	3	4	5	3	3	4	5	5	3	3	6	5	5	4	4	6	6	4	4	5	6	5	5	3	5	5	4	5	5	5	5	4	5	4	5	4	5	5	5
340	3	2	1	3	2	1	2	3	1	1	3	2	1	2	3	2	1	3	1	1	1	1	3	1	1	3	2	1	3	3	3	2	2	5	5	5	5	5	4	5	4	5	4	4	4	5	5	5	4
341	3	2	4	3	4	2	4	4	2	2	2	3	4	3	4	2	4	2	5	4	4	1	6	5	5	4	4	5	5	4	5	4	6	5	5	5	5	5	4	5	5	5	5	5	5	5	5	5	5
342	1	1	1	1	1	1	1	1	1	1	1	1	1	1	1	1	1	1	5	5	5	6	4	6	5	5	6	5	6	6	6	5	5	5	3	5	3	4	5	4	4	3	5	5	5	4	3	4	5
343	3	3	3	2	1	1	2	1	1	2	3	3	2	2	3	2	2	1	1	3	3	4	3	1	1	4	2	1	2	3	2	2	3	4	5	4	5	4	5	4	5	5	5	5	5	5	5	5	5
344	5	4	5	5	5	5	4	5	3	5	5	4	5	4	5	5	5	5	3	3	1	3	3	1	1	3	3	1	3	2	3	2	3	4	4	5	4	5	4	4	4	4	4	5	4	4	4	5	4
345	5	5	3	5	4	5	5	3	3	5	5	3	5	3	4	5	3	5	4	1	1	1	1	1	3	1	2	3	4	3	2	2	4	5	5	5	5	5	5	5	5	5	5	5	5	5	5	5	5
346	5	4	4	4	4	3	1	3	5	4	4	4	5	5	5	2	4	1	5	6	6	4	5	4	6	5	6	4	6	5	5	5	6	5	4	4	5	5	5	5	5	5	5	4	4	4	4	5	5
347	4	5	5	3	5	5	5	5	4	5	5	4	4	3	4	3	4	5	1	1	1	1	1	1	3	4	2	3	2	3	3	3	3	5	5	5	5	5	5	5	5	5	5	5	5	5	5	5	5
348	2	1	1	2	2	3	1	2	2	1	1	1	2	1	1	1	2	1	6	6	6	5	6	5	6	6	6	4	5	6	6	6	6	5	3	3	4	3	4	3	3	3	3	3	3	4	4	4	4
349	2	4	4	2	3	2	4	1	3	4	5	4	3	2	4	2	3	2	4	6	6	6	6	5	5	6	6	5	6	6	5	6	6	5	5	4	4	5	5	4	4	5	5	4	5	4	5	4	5
350	3	3	3	4	4	4	4	3	4	2	4	3	2	4	2	3	3	2	1	1	3	3	1	1	4	4	2	4	3	2	2	2	2	5	5	5	5	4	5	5	5	5	5	5	5	5	5	5	4
351	1	1	1	1	1	1	1	1	1	1	1	1	1	1	1	1	1	1	6	4	6	6	6	4	6	6	4	4	6	6	6	6	5	4	5	5	4	4	3	5	5	4	5	3	5	3	3	4	4
352	1	1	1	1	1	1	1	1	1	1	1	1	1	1	1	1	1	1	5	6	6	6	4	6	5	5	4	5	5	5	5	5	6	3	1	3	4	4	1	4	4	2	4	3	2	3	4	4	4
353	2	3	3	3	3	4	4	4	2	1	3	4	2	4	4	2	3	2	5	6	5	6	5	5	4	5	4	4	5	6	6	6	6	5	5	4	5	4	5	4	5	4	5	4	5	5	5	5	5
354	1	1	1	1	1	1	1	2	3	1	1	1	2	1	1	1	1	2	5	6	6	6	5	5	5	4	6	5	6	5	6	5	6	5	5	5	5	5	5	5	4	5	5	5	5	5	5	5	5
355	3	3	2	2	2	4	2	3	3	4	4	2	2	3	3	3	4	4	4	4	4	5	5	4	3	5	5	3	2	5	3	3	5	5	5	5	5	4	5	5	5	4	5	5	5	5	5	5	5
356	2	4	2	4	4	4	2	4	3	4	3	4	3	4	3	3	4	3	4	1	3	1	1	3	3	1	2	3	2	2	3	2	2	5	5	4	5	4	5	5	4	5	4	5	5	5	5	4	4
357	2	3	2	3	2	3	3	2	2	1	3	3	3	2	3	1	3	2	1	1	1	3	1	3	1	3	2	1	2	3	2	2	4	5	4	5	4	5	4	4	5	4	5	5	5	4	5	5	5
358	2	3	1	1	2	1	2	1	1	2	1	1	1	1	1	1	3	1	6	6	6	6	6	5	5	5	6	5	6	6	6	6	4	4	3	1	1	3	3	2	4	4	4	2	3	2	4	2	3
359	1	2	1	1	1	1	1	1	1	1	1	1	1	1	1	1	1	1	5	5	5	5	5	4	5	6	6	5	5	6	4	4	6	3	1	3	1	1	1	3	3	3	3	2	2	3	3	3	2
360	3	3	1	1	1	2	3	3	1	3	1	2	3	1	1	1	1	3	1	1	3	1	1	1	1	3	2	1	3	2	4	2	5	3	5	4	5	4	5	5	5	4	5	5	5	4	4	5	4
361	2	3	3	3	4	4	2	2	2	4	2	3	4	3	3	2	3	1	6	6	6	6	6	6	6	4	5	6	6	6	5	6	5	5	5	5	5	5	5	5	5	4	4	5	5	5	5	5	5
362	2	2	1	1	2	1	1	2	2	3	1	2	1	1	2	1	1	2	5	5	6	5	6	5	6	6	6	6	6	6	5	5	6	4	4	5	5	4	5	5	5	5	5	5	5	5	5	4	4
363	1	1	1	1	1	1	1	1	1	1	1	1	1	1	1	1	1	1	5	6	6	5	6	6	5	6	6	5	6	6	6	5	6	3	3	3	2	3	2	2	2	3	2	3	3	2	2	2	2
364	4	5	5	4	5	5	3	5	4	5	5	4	5	3	4	3	5	4	3	3	1	1	3	3	1	3	2	1	5	4	4	2	5	4	5	3	4	5	5	5	5	5	4	4	4	5	5	5	4
365	1	1	1	1	1	1	1	1	1	1	1	1	1	1	1	1	1	1	5	5	6	6	5	6	6	6	4	6	6	5	6	6	6	2	3	4	2	4	2	4	3	2	2	3	4	2	2	2	5
366	2	2	3	2	2	3	3	3	3	2	2	3	3	3	3	2	3	3	4	3	1	1	1	1	1	1	3	1	4	2	3	2	2	4	5	5	5	4	5	5	5	5	5	5	5	5	5	5	5
367	3	4	4	5	5	4	5	1	4	1	3	3	5	3	3	3	4	4	5	6	6	5	5	5	6	6	4	6	6	6	6	5	5	5	5	5	5	5	5	5	5	5	5	5	5	5	5	5	5
368	1	2	1	3	1	2	3	3	2	3	1	2	3	3	1	3	1	1	5	6	6	6	5	6	6	6	6	6	6	5	5	5	6	5	4	5	5	3	3	4	3	3	3	3	3	3	4	4	3
369	2	1	2	1	1	1	1	1	1	3	2	1	1	2	1	2	1	1	6	6	5	4	5	4	4	5	5	4	5	4	4	6	3	4	5	5	5	4	4	5	5	5	4	5	4	5	5	4	4
370	3	5	4	5	3	4	5	4	5	3	5	2	5	3	5	3	4	5	6	5	6	6	6	5	6	5	5	6	4	6	6	5	6	5	5	5	5	5	4	4	5	5	5	4	5	3	5	4	5
371	2	5	3	4	3	4	5	4	4	3	4	2	2	3	2	2	3	4	6	6	4	5	5	6	6	6	6	6	6	5	6	6	5	5	5	5	4	4	4	5	5	4	5	4	5	5	5	4	5
372	1	1	1	1	1	1	1	1	1	1	1	1	1	1	1	1	1	1	4	5	6	6	6	6	5	5	6	5	5	6	6	6	5	4	5	4	3	3	4	3	3	4	2	4	3	3	3	5	5
373	2	1	4	3	4	4	2	3	3	2	4	2	3	4	3	1	4	2	3	5	4	3	3	5	4	6	6	4	5	2	4	5	2	5	5	5	5	5	4	5	5	4	5	4	5	4	5	5	3
374	4	4	3	2	2	4	4	2	4	4	3	2	2	3	2	3	4	4	6	6	5	5	5	6	5	5	6	5	6	6	6	5	5	5	4	4	5	4	5	5	5	4	3	5	5	5	5	5	5
375	3	2	2	2	2	3	1	1	1	2	2	3	2	1	3	1	2	1	6	5	6	6	5	5	5	6	6	5	4	6	6	5	6	5	5	5	4	5	5	5	5	5	5	5	5	5	5	5	5
376	2	2	2	1	1	1	1	1	1	3	1	2	2	2	1	1	2	1	6	6	6	4	6	6	6	5	4	6	4	5	4	5	6	5	4	4	5	5	5	4	3	4	4	4	5	5	4	4	5
377	1	1	1	1	1	1	1	1	1	1	1	1	1	1	1	1	1	1	6	6	5	6	5	5	5	6	5	5	6	4	5	4	5	4	2	2	4	3	4	3	2	4	4	4	4	4	2	5	3
378	5	4	4	4	5	4	5	5	5	4	4	4	4	4	5	5	4	5	4	2	4	4	3	3	2	4	4	2	2	3	4	2	2	5	5	5	5	5	4	4	5	4	4	5	5	4	5	5	5
379	1	1	2	4	2	2	4	2	3	4	3	3	3	3	4	3	4	4	5	2	3	2	4	6	3	4	3	2	3	4	4	4	3	5	4	4	5	5	5	5	5	5	5	5	5	4	5	5	5
380	5	5	4	3	3	4	3	4	4	3	5	4	4	5	4	4	5	3	4	6	5	6	6	5	6	5	6	6	5	5	5	6	6	5	5	5	5	5	5	5	5	5	5	4	5	5	5	5	5
381	5	4	3	5	5	3	4	3	5	5	2	5	4	4	5	4	5	2	5	2	4	2	4	3	5	5	4	5	3	5	5	5	3	5	5	5	4	5	5	5	5	5	5	5	5	5	5	5	5
382	4	3	4	3	2	4	2	2	2	4	3	3	4	3	3	4	3	2	3	3	2	4	3	2	3	2	3	2	2	2	3	3	2	5	5	5	5	4	5	5	5	5	5	5	5	5	5	5	5
383	1	1	1	1	1	1	1	1	1	1	1	1	1	1	1	1	1	1	5	4	6	6	5	6	5	6	6	5	5	4	6	5	6	2	2	3	4	4	5	4	2	3	2	2	3	2	2	4	2
384	4	1	2	3	1	1	1	2	1	2	2	2	1	1	2	1	1	1	6	6	4	5	6	6	6	6	6	6	5	6	6	5	5	4	5	5	4	5	4	4	4	5	5	5	3	5	4	5	5
385	1	1	2	1	2	2	1	2	1	1	1	1	1	1	2	1	1	2	6	6	6	6	6	6	6	6	5	6	6	5	5	4	6	5	4	5	4	4	4	5	4	5	5	5	5	5	5	3	5
386	1	1	3	2	1	1	1	3	3	1	2	1	2	1	1	1	3	3	2	4	2	2	2	2	2	3	3	2	3	2	2	3	4	5	4	4	5	4	4	5	4	4	5	5	5	4	4	5	4
387	5	3	5	4	4	5	5	5	5	4	5	5	5	5	5	4	4	3	2	2	3	2	2	2	2	3	3	2	3	3	4	2	2	5	5	5	4	5	5	5	5	5	5	5	5	5	5	5	5
388	1	1	1	1	2	2	3	2	1	1	3	1	2	1	1	1	2	2	6	6	6	6	6	6	6	6	6	6	5	5	6	4	5	4	4	3	4	4	4	3	3	5	3	3	5	4	5	3	4
389	1	3	1	3	3	1	3	1	1	1	2	3	1	2	3	2	1	2	6	6	6	6	6	6	5	5	6	5	5	6	6	6	6	5	5	5	4	5	4	3	5	4	5	5	4	5	3	5	5
390	3	1	2	1	3	3	1	1	2	1	1	1	4	1	2	2	2	3	3	4	4	3	5	4	6	5	5	4	6	4	5	4	6	3	5	4	3	4	3	5	4	3	5	3	3	4	3	5	4
391	2	1	1	1	1	1	2	1	1	1	2	2	2	1	1	2	2	3	6	6	5	6	6	6	6	6	6	4	5	6	5	6	6	5	3	3	4	5	4	4	4	5	5	3	5	4	5	4	5
392	4	4	5	4	5	4	5	4	4	5	5	4	3	2	5	3	5	3	6	5	5	5	6	6	6	6	6	4	6	5	6	6	6	5	5	5	5	5	5	5	5	5	5	5	5	5	5	5	5
393	4	5	4	3	5	2	3	2	3	3	5	5	3	4	5	3	4	3	6	6	5	5	6	5	6	6	6	4	6	5	6	6	6	5	5	5	5	5	5	5	5	5	5	5	5	4	5	5	5
394	2	4	3	2	3	3	1	2	3	1	2	4	3	4	4	2	3	1	6	6	6	5	6	5	6	5	6	4	6	6	5	5	6	3	4	5	5	5	5	5	5	5	5	5	4	4	4	4	4
395	1	1	1	1	1	1	2	1	1	1	2	2	1	2	3	2	1	2	6	6	5	5	6	6	6	6	5	4	6	6	6	6	6	4	5	3	5	3	5	3	4	3	5	4	3	4	3	3	5
396	1	1	1	2	2	3	1	1	1	1	1	1	2	3	2	1	1	1	6	5	6	6	6	6	6	6	6	4	6	6	6	5	6	2	4	3	3	3	3	2	2	2	3	3	2	4	3	2	3
397	4	4	4	3	1	3	2	2	3	4	3	3	3	3	4	4	3	1	3	2	2	1	4	1	1	3	2	1	3	5	2	3	4	4	4	5	5	5	3	3	5	5	5	4	5	5	5	4	4
398	3	3	3	5	3	2	5	1	2	3	3	2	2	3	4	3	2	2	5	5	6	5	4	6	6	6	4	4	6	6	6	4	6	5	5	4	4	4	5	5	5	4	4	4	4	5	5	5	5
399	3	3	2	2	3	1	3	1	1	2	2	2	2	1	2	2	3	1	5	3	5	4	5	6	5	5	5	5	6	5	6	4	6	4	5	3	5	4	5	5	3	4	3	5	4	5	5	5	5
400	2	3	1	4	3	2	4	3	3	4	4	2	2	2	3	3	4	4	6	6	6	5	6	6	6	5	6	4	5	5	6	6	6	4	5	5	4	5	5	5	5	5	5	4	5	4	5	4	5
401	1	1	2	3	3	3	3	5	1	2	4	5	3	4	3	3	4	3	6	6	6	5	6	5	6	5	5	4	6	4	6	6	4	5	5	5	5	5	5	5	5	5	5	5	5	5	5	5	5
402	1	1	1	1	1	1	1	1	1	1	1	1	1	1	1	1	1	1	5	6	6	5	6	6	6	6	6	4	6	4	6	5	5	3	3	4	3	4	4	3	4	3	3	3	4	3	4	4	4
403	1	3	4	3	1	3	4	2	4	4	3	3	3	3	2	3	2	3	2	3	2	4	4	1	1	1	3	1	2	2	3	2	3	5	5	5	5	4	4	5	5	5	4	5	4	5	5	4	5
404	5	3	4	3	3	5	4	5	5	5	5	4	3	2	5	3	4	3	3	4	5	3	5	4	4	1	3	4	3	5	3	4	3	5	5	5	5	5	5	5	5	5	4	5	5	5	5	5	5
405	1	1	2	1	1	2	1	1	2	1	1	1	1	1	1	2	1	1	5	4	6	6	4	5	6	6	6	4	6	6	4	5	6	4	3	2	4	3	2	4	2	4	2	2	4	4	4	3	3
406	3	4	3	4	4	4	4	4	3	3	3	4	3	4	3	3	4	3	3	3	3	5	3	1	3	4	3	3	2	3	2	2	3	5	5	5	5	5	5	5	5	5	5	5	5	5	5	5	5
407	2	3	3	1	2	4	2	3	1	1	1	1	2	3	3	1	3	2	6	6	5	6	5	6	5	6	6	5	6	5	6	6	4	5	4	4	4	3	3	4	3	4	5	3	5	5	4	5	4
408	2	1	1	1	1	1	2	1	1	2	3	1	1	1	1	1	1	2	5	6	6	6	5	6	4	6	6	4	6	5	5	6	6	4	4	4	4	3	5	3	4	3	3	3	4	4	5	5	5
409	4	3	3	3	4	3	4	4	4	4	4	3	4	4	4	3	3	4	2	2	4	1	1	4	1	3	2	1	2	2	2	2	3	5	3	5	4	4	5	5	5	4	4	4	4	5	5	5	5
410	2	1	1	2	1	3	1	2	2	1	2	1	1	1	1	1	1	1	5	6	6	6	6	6	6	5	5	6	6	6	4	6	5	3	3	5	5	4	4	3	3	4	4	5	4	5	3	5	5
411	1	1	1	1	2	1	2	2	1	1	2	1	1	1	1	2	2	1	6	5	6	5	6	6	5	5	6	5	5	6	5	5	5	5	5	3	3	4	5	2	5	5	2	3	5	4	4	5	3
412	2	1	3	1	1	1	3	3	1	4	4	3	2	3	1	1	1	3	6	6	5	6	5	6	4	5	6	4	6	6	5	5	6	5	5	5	5	5	5	5	5	5	5	5	5	5	5	5	5
413	3	3	3	5	3	4	5	4	4	5	4	4	4	4	5	5	5	3	2	4	2	1	1	3	1	3	2	1	5	4	4	2	4	5	5	5	5	5	5	5	5	5	5	5	5	5	5	5	5
414	3	3	4	3	2	3	2	2	4	2	4	4	4	2	4	3	3	3	6	5	6	6	6	5	5	6	6	5	5	6	6	5	6	5	5	5	5	5	4	5	5	5	4	5	4	5	5	5	5
415	1	1	1	1	1	2	2	1	1	1	2	1	1	3	1	2	1	2	6	6	6	6	5	6	6	4	6	6	6	6	4	5	5	5	4	4	5	5	5	5	5	5	5	4	5	4	4	5	4
416	3	4	3	4	2	4	3	4	4	4	4	4	3	3	3	2	3	3	5	6	6	5	5	6	5	6	5	5	5	6	6	6	6	5	5	5	4	5	5	5	5	5	4	5	5	4	4	5	5
417	3	2	1	3	3	1	3	3	2	3	2	1	3	1	1	2	3	3	2	3	3	1	5	1	3	1	5	3	2	3	2	3	3	3	5	5	5	5	5	5	5	5	5	4	4	4	4	4	4
418	1	1	2	2	1	1	2	1	2	1	1	1	1	1	2	1	1	1	6	6	6	5	5	6	5	5	5	5	4	6	6	5	5	2	2	4	3	2	3	4	2	3	3	2	4	2	4	2	2
419	3	4	5	5	3	3	3	5	3	4	2	5	2	3	5	4	3	5	6	5	6	6	5	6	6	6	6	6	6	4	6	5	4	4	5	5	4	4	3	4	5	5	5	3	5	3	5	5	4
420	2	1	1	1	1	1	1	1	2	1	1	1	1	1	1	1	1	1	6	4	6	6	6	6	6	5	5	6	6	6	5	6	6	2	2	2	3	2	2	2	4	4	4	4	3	3	4	4	2
421	1	1	1	1	1	1	1	1	2	1	1	1	1	1	1	1	1	1	4	5	6	4	6	4	6	4	5	4	5	4	4	6	6	5	5	4	5	4	5	3	3	3	3	4	5	4	5	3	4
422	1	1	1	1	1	1	1	1	1	1	1	1	1	1	1	1	1	1	6	6	6	6	6	6	6	6	5	4	6	5	5	6	5	3	2	4	3	2	3	2	2	2	2	2	2	2	3	2	2
423	4	4	2	4	1	3	1	3	4	4	3	4	2	3	4	3	4	3	5	6	5	5	5	4	6	5	6	4	5	4	5	5	6	5	5	5	5	5	4	5	5	5	5	5	5	5	5	5	5
424	3	3	4	1	1	4	2	2	3	3	3	3	1	3	1	4	4	3	6	6	5	6	5	6	6	5	6	4	6	5	6	6	5	5	5	5	5	5	5	5	5	5	5	5	5	5	5	5	5
425	1	1	1	1	1	1	1	1	1	1	1	1	1	1	1	1	1	1	6	6	6	6	4	6	6	6	6	4	6	6	6	6	6	4	2	4	2	2	2	2	4	3	2	3	4	2	3	3	4
426	5	3	5	4	3	3	5	5	3	5	2	2	3	3	4	3	2	4	5	6	6	6	6	5	5	6	5	5	5	6	4	5	5	5	5	5	5	3	4	5	4	3	4	5	5	4	5	4	5
427	3	3	3	3	3	3	2	2	2	3	2	2	2	3	3	3	3	1	3	2	3	1	3	3	1	1	3	1	3	2	2	4	4	5	4	5	5	4	5	4	5	4	4	5	5	5	4	5	4
428	1	4	3	1	5	2	3	3	3	1	3	2	1	3	1	2	3	2	5	6	6	6	6	5	6	3	5	4	6	5	6	5	6	5	5	4	4	5	5	5	5	5	4	4	5	5	5	5	5
429	3	5	5	4	3	4	5	5	3	5	4	3	5	5	3	4	3	3	6	6	2	3	5	4	3	6	3	3	5	4	4	5	3	5	5	5	5	5	5	5	5	5	5	5	5	5	5	5	5
430	3	5	4	4	5	3	1	3	3	3	3	3	2	4	4	5	4	2	4	5	6	5	5	5	5	5	6	5	6	4	6	6	6	4	4	5	4	4	5	5	4	5	4	4	5	5	5	4	5
431	4	3	5	5	3	2	3	5	3	4	5	2	3	4	2	5	4	4	2	2	2	4	3	4	1	3	4	1	4	2	2	2	2	5	5	5	5	5	5	5	5	4	5	5	5	5	5	5	4
432	5	5	3	4	5	2	5	4	5	3	4	5	3	4	3	5	1	3	4	6	5	5	6	6	6	4	6	6	5	6	6	4	5	5	4	4	5	4	5	5	5	5	5	5	5	5	5	5	5
433	1	1	2	1	1	1	1	1	2	2	1	1	1	1	1	1	2	1	4	6	5	6	6	5	5	5	6	5	5	6	6	6	5	2	3	2	2	2	2	2	2	3	2	2	2	3	2	2	3
434	4	4	4	3	3	3	2	2	2	2	4	4	3	3	4	4	4	4	2	2	2	1	1	1	1	1	3	1	2	3	2	2	3	4	5	5	5	5	5	5	5	5	5	5	5	5	5	5	5
435	2	4	4	1	3	2	3	4	4	4	2	2	2	2	2	2	3	3	2	3	4	3	3	2	2	2	2	2	2	3	2	3	2	5	4	5	5	4	5	4	5	5	5	5	4	4	4	4	5
436	3	4	2	4	4	2	3	4	3	3	2	4	3	4	3	2	3	4	4	3	2	3	3	3	2	2	2	2	3	3	3	3	2	4	4	5	4	5	3	5	5	4	5	5	5	4	5	4	5
437	3	4	4	3	2	3	4	5	3	4	5	4	3	5	3	2	4	4	4	4	3	2	2	2	2	3	2	2	3	4	3	4	2	5	5	5	5	5	5	5	5	5	4	5	5	5	5	5	5
438	1	4	4	3	2	3	4	4	2	3	2	4	4	2	4	4	3	3	4	4	4	4	4	4	3	6	3	3	6	5	4	4	3	5	5	5	4	5	5	5	4	5	5	4	4	4	5	5	5
439	1	2	1	1	1	1	1	1	1	2	1	3	2	1	2	2	2	1	5	5	5	5	6	6	5	6	6	4	6	6	6	6	5	5	5	4	5	5	5	5	5	4	5	4	4	4	5	4	4
440	1	1	1	1	1	1	1	1	1	1	1	1	1	1	1	1	1	1	6	5	4	5	6	6	6	4	6	6	6	6	5	6	5	3	3	4	5	4	4	3	1	4	4	3	3	1	3	1	4
441	1	1	1	1	1	1	2	1	2	1	1	2	1	2	3	1	2	1	6	6	6	6	6	4	6	6	6	6	6	5	6	6	6	4	4	5	4	4	5	5	4	4	4	4	4	4	4	5	4
442	1	4	2	2	1	2	4	3	2	1	2	3	2	1	1	1	3	1	6	6	6	6	4	6	6	5	6	6	5	5	6	6	6	5	5	5	5	5	5	5	5	5	5	5	5	5	5	5	5
443	4	2	4	4	3	2	4	3	3	2	3	2	4	4	2	3	4	2	5	4	4	4	2	2	4	4	2	4	2	3	5	3	4	5	5	5	5	5	5	5	5	5	4	5	5	4	5	3	4
444	5	4	5	5	4	4	5	5	4	5	5	5	3	5	5	4	5	4	3	3	3	2	2	3	2	3	3	2	4	2	4	3	2	5	5	5	5	5	5	5	5	5	5	5	5	5	5	5	5
445	4	5	5	5	4	5	5	4	5	5	5	5	4	4	5	4	4	4	2	3	3	3	3	2	3	3	4	3	2	2	4	2	3	5	5	5	5	5	5	5	5	5	5	5	5	5	5	5	5
446	4	3	1	4	2	4	4	1	1	3	4	4	4	2	4	2	1	4	4	4	5	4	6	6	5	5	3	4	6	3	4	5	4	4	5	3	5	5	4	4	5	5	5	5	5	5	4	4	5
447	1	1	1	1	1	1	1	1	1	1	1	1	1	1	1	1	1	1	6	6	5	4	5	5	6	5	6	6	6	5	6	6	6	3	5	4	3	3	5	5	5	3	5	4	4	3	1	5	4
448	2	1	1	1	1	1	1	1	1	1	1	1	1	1	1	1	1	1	5	6	6	6	6	5	6	5	6	6	5	5	6	5	6	5	5	3	3	4	3	5	5	3	5	5	4	5	4	4	4
449	1	3	1	1	1	2	1	2	1	1	1	1	1	2	1	2	2	1	5	4	6	6	4	6	4	4	5	4	4	4	5	4	4	4	5	4	3	3	5	5	5	4	4	4	3	3	5	3	3
450	1	1	1	1	1	1	2	1	1	1	1	1	1	1	1	1	1	1	5	6	6	6	5	6	6	6	5	6	5	6	6	6	5	2	3	3	3	2	3	4	4	1	3	4	4	1	1	1	3
451	2	2	1	2	2	3	2	1	1	1	2	2	2	1	1	2	1	2	5	6	6	6	6	6	5	6	6	5	5	6	6	6	6	4	3	3	4	2	2	2	4	3	3	4	1	4	1	1	1
452	2	2	1	3	2	1	1	3	1	1	3	1	2	2	3	1	1	1	3	3	2	2	3	3	3	3	4	3	3	2	3	2	2	5	5	5	4	5	5	4	5	5	5	5	4	4	5	5	5
453	2	3	1	1	1	1	2	2	3	2	1	3	1	2	3	3	2	3	5	6	6	6	6	6	5	6	6	4	5	6	5	6	5	4	4	5	5	5	5	4	5	5	4	5	4	5	4	5	4
454	4	5	5	4	5	4	5	4	4	4	4	5	4	5	4	5	5	4	2	3	3	2	2	2	3	2	3	3	2	2	4	3	3	5	5	5	5	5	5	5	5	5	4	4	4	4	5	4	5
455	1	4	3	2	3	4	3	3	2	1	3	1	1	2	2	4	2	3	3	2	4	2	3	3	3	5	2	3	3	3	4	2	3	5	5	5	5	5	5	5	5	5	5	5	5	5	5	5	5
456	3	3	3	2	2	4	4	1	4	3	4	2	3	2	4	3	4	2	4	5	4	3	2	2	3	2	4	3	2	3	2	3	2	3	4	4	5	4	4	5	5	5	5	4	5	4	5	5	5
457	1	1	1	1	1	1	1	1	1	1	1	1	2	1	1	1	1	1	4	6	6	6	4	5	4	5	6	4	4	5	5	6	6	4	3	3	4	4	2	2	1	3	4	1	1	3	3	4	4
458	4	2	4	4	4	4	2	3	1	4	1	4	2	3	1	4	2	2	6	5	6	6	5	6	6	6	5	6	6	5	5	6	4	5	5	5	5	5	5	5	5	4	5	5	5	5	5	5	5
459	1	1	1	1	1	1	1	1	1	1	1	1	1	1	1	1	1	1	6	6	5	6	5	5	6	4	6	6	6	5	6	5	5	3	2	2	4	4	4	4	3	3	3	4	3	3	1	1	4
460	3	3	1	2	3	2	5	3	2	4	2	2	2	2	1	2	3	3	6	6	6	6	5	6	6	5	6	6	6	5	6	6	5	5	5	5	4	5	5	5	5	5	5	5	5	5	5	5	5
461	1	1	1	1	2	1	1	1	1	1	1	1	1	1	1	2	2	1	6	6	5	6	5	6	6	5	6	6	5	5	6	6	6	5	5	5	5	5	3	5	5	5	4	5	4	5	5	5	4
462	5	5	5	5	5	5	5	4	5	5	5	5	4	5	5	5	5	4	3	3	4	2	2	2	1	4	3	1	1	2	2	2	2	5	4	5	5	4	5	5	4	5	3	5	4	5	4	4	5
463	3	3	5	4	2	4	5	4	3	4	2	3	5	2	4	2	5	5	6	6	5	6	6	5	5	6	6	4	5	6	6	6	6	5	5	5	5	5	5	5	5	5	5	5	5	5	5	5	5
464	5	4	1	3	3	4	2	3	3	5	5	4	4	2	5	2	4	4	6	4	6	5	6	6	5	6	6	4	4	6	5	6	6	5	5	5	5	5	5	5	5	5	4	5	5	5	5	5	5
465	1	2	1	1	2	2	1	2	2	2	2	1	1	2	1	1	1	2	6	6	6	6	5	6	6	5	5	6	5	6	4	6	5	5	5	5	5	5	5	5	4	4	4	5	5	5	4	5	5
466	1	3	3	3	3	3	1	3	1	1	1	3	3	1	2	1	1	1	4	4	3	3	3	4	5	1	3	4	1	3	4	2	2	4	5	5	3	5	5	4	4	5	5	5	4	4	5	4	5
467	5	3	4	4	3	5	3	4	4	5	3	3	5	5	5	5	4	4	3	3	5	2	6	3	1	5	5	1	4	4	5	3	4	5	5	5	5	5	5	5	5	5	5	5	5	5	5	5	5
468	1	1	1	1	1	1	2	1	1	1	1	1	1	1	1	1	1	1	5	6	5	6	6	6	5	6	5	4	5	6	6	6	6	2	2	2	3	3	3	2	1	1	1	1	1	1	4	1	1
469	1	2	2	1	1	1	1	1	2	1	1	1	1	1	2	1	2	1	5	6	6	6	5	6	6	6	6	6	5	6	6	6	6	5	5	5	5	5	4	5	4	5	4	5	5	5	5	5	4
470	4	3	4	4	3	4	4	5	3	4	5	4	4	3	5	4	5	3	2	5	6	4	4	2	3	5	4	3	1	5	5	5	2	4	3	4	4	4	4	4	5	5	5	5	5	5	5	5	5
471	1	1	1	1	1	1	1	1	1	1	1	1	1	1	2	1	1	1	6	6	4	6	6	5	6	6	5	6	6	6	5	5	6	3	2	2	3	2	2	4	4	1	3	3	1	1	3	4	1
472	2	2	1	3	1	1	2	1	1	2	1	1	1	2	1	1	1	3	6	6	6	6	6	6	6	6	5	6	5	6	6	6	6	5	5	4	3	4	5	4	3	5	5	4	3	4	5	4	5
473	1	1	1	1	1	1	1	1	2	1	1	1	1	1	1	2	1	1	6	5	5	5	5	6	6	6	5	6	6	6	6	6	4	4	5	3	4	4	5	5	4	4	5	4	4	5	5	4	5
474	2	1	2	1	1	1	2	1	1	1	1	3	1	1	4	2	3	3	6	5	4	5	6	6	6	5	4	5	6	6	6	6	6	4	4	5	5	5	5	4	5	5	4	4	4	4	5	5	5
475	1	2	1	1	1	1	1	1	1	1	1	1	1	1	1	1	1	1	6	6	4	6	5	6	6	4	6	5	5	6	6	6	6	3	5	5	4	3	5	5	4	2	4	3	3	5	3	5	4
476	1	1	1	2	2	2	1	2	2	2	2	2	1	2	1	1	1	2	6	5	6	6	6	6	6	5	6	5	6	5	6	5	5	3	3	2	3	2	4	4	2	2	2	3	4	3	2	4	4
477	2	2	1	1	1	1	2	2	1	1	2	1	2	1	1	1	2	1	5	5	6	6	6	6	4	6	5	4	6	6	6	5	6	5	4	4	5	5	3	3	3	3	4	3	3	3	5	3	4
478	3	1	2	1	1	3	2	1	1	2	1	1	3	1	1	1	1	2	6	6	6	5	4	6	5	6	5	5	6	5	5	6	6	3	3	3	3	4	4	4	4	4	3	3	4	3	4	4	4
479	3	4	1	3	2	4	2	2	4	4	3	1	2	3	2	2	3	1	6	5	5	6	4	5	6	6	5	5	6	6	5	4	6	3	5	4	4	3	4	5	4	4	5	4	3	4	2	5	3
480	1	1	1	2	2	1	1	1	1	1	3	2	1	3	1	2	2	1	6	6	6	5	5	5	6	6	6	5	6	5	5	6	5	5	4	4	4	4	5	4	5	5	5	5	5	5	4	4	5
481	1	3	1	3	1	3	2	2	1	2	3	1	1	1	1	1	2	3	6	6	6	6	6	6	6	6	6	5	4	5	6	6	5	5	4	4	5	5	5	4	3	5	4	5	5	5	5	5	4
482	2	1	1	2	1	1	1	1	1	1	1	1	2	1	1	2	1	1	6	6	6	6	4	5	6	6	6	5	5	6	6	6	5	4	4	4	4	5	4	4	5	5	4	5	4	5	4	4	4
483	1	1	3	2	1	1	2	1	2	1	1	2	2	4	1	2	2	1	6	5	5	6	5	5	6	6	6	5	6	5	6	6	3	5	3	3	5	3	4	4	3	5	4	5	4	3	5	5	4
484	1	1	1	1	1	1	2	1	1	1	1	1	2	1	1	1	1	1	6	6	6	4	4	5	6	6	6	5	6	6	5	6	5	3	3	3	5	5	4	3	3	3	4	3	4	4	3	4	4
485	1	1	1	1	1	1	1	1	1	1	1	1	1	1	1	1	1	1	6	6	6	6	6	6	5	6	6	5	4	6	6	5	5	2	2	2	2	2	2	2	3	3	3	3	2	3	3	3	2
486	5	5	3	5	4	4	5	3	4	3	2	4	5	4	3	5	3	4	2	4	3	2	4	2	4	3	3	4	3	2	5	2	2	5	5	5	5	5	5	5	5	5	5	5	5	5	5	5	5
487	2	3	1	1	2	1	2	1	1	1	2	1	1	1	2	1	1	1	6	5	6	6	6	5	5	6	6	5	6	6	6	6	6	3	3	4	5	5	5	4	5	4	4	4	5	5	5	5	4
488	3	5	3	4	5	5	5	5	3	3	3	4	3	3	5	4	5	4	3	2	2	2	3	2	1	1	3	1	1	2	2	3	2	5	5	5	5	4	5	5	5	5	5	4	5	5	5	5	5
489	4	5	5	4	5	3	4	5	5	4	5	2	4	4	3	5	4	5	6	5	6	5	6	6	6	6	5	5	6	6	4	4	6	5	5	5	5	4	5	4	5	4	5	4	4	5	4	5	5
490	1	4	2	2	2	3	2	3	4	2	2	1	3	2	2	1	2	2	6	6	6	6	6	5	6	6	6	5	5	6	5	5	5	5	5	5	4	5	5	4	5	4	5	5	5	5	5	5	4
491	3	3	4	3	4	2	3	2	4	2	2	4	4	3	4	3	3	3	4	5	5	3	4	4	4	3	4	4	3	5	4	5	5	4	5	5	5	5	5	4	3	3	3	3	4	3	5	3	3
492	4	4	4	5	3	3	4	5	4	5	4	3	4	4	4	5	5	4	2	2	2	2	2	2	1	1	1	1	1	2	3	3	2	2	2	2	3	2	2	2	3	3	3	2	2	3	2	3	2
493	5	5	5	5	4	5	4	4	5	5	5	4	5	5	4	4	5	4	4	4	3	4	4	5	5	5	4	5	3	3	4	5	3	4	3	5	3	5	5	4	3	3	3	4	3	3	5	4	3
494	2	2	1	1	1	2	3	1	3	1	3	3	1	1	2	2	3	3	3	2	4	3	4	3	3	3	1	3	3	3	4	4	4	2	2	2	3	2	3	2	3	2	3	2	2	3	2	2	3
495	4	4	4	3	4	4	4	5	3	5	4	3	4	5	3	4	5	3	4	4	4	3	3	4	4	4	5	4	4	3	3	4	5	2	2	2	3	3	3	2	2	2	3	2	3	2	2	2	3
496	4	5	5	4	3	3	3	3	4	4	5	3	4	3	5	5	5	3	6	6	6	6	6	6	5	6	6	5	6	5	5	6	6	4	4	5	4	5	5	4	5	5	3	4	4	5	4	3	3
497	2	2	2	2	3	2	3	2	1	1	3	1	3	1	1	1	1	2	2	2	3	3	3	2	1	1	1	1	1	2	2	2	2	3	2	3	3	2	4	3	3	3	3	4	2	2	4	2	4
498	4	4	5	3	4	4	5	3	5	4	5	4	3	5	3	5	3	4	6	6	5	6	6	6	6	5	6	6	5	6	5	5	5	3	3	4	2	3	3	3	4	4	2	4	3	4	3	4	3
499	1	2	1	2	1	1	2	2	1	1	1	1	1	1	1	2	1	1	5	6	6	4	5	5	4	4	6	3	4	5	5	5	4	4	5	5	5	4	5	4	3	5	4	3	3	5	3	4	3
500	5	4	5	5	4	4	4	5	4	5	5	4	4	5	4	5	4	5	6	5	6	6	6	5	6	5	5	6	5	5	6	6	6	2	3	2	2	3	3	2	2	2	3	2	3	2	2	2	3
501	5	4	5	4	5	5	5	5	5	5	5	5	5	4	4	4	4	5	5	4	4	4	5	5	6	5	5	6	4	4	5	6	4	2	2	3	3	2	2	2	2	3	2	2	3	2	3	2	2
502	2	3	2	2	1	3	2	1	1	2	2	2	1	1	2	3	2	1	4	5	4	4	4	4	4	5	4	3	5	4	4	3	3	5	4	5	4	5	4	5	4	5	4	5	5	5	4	4	5
503	1	1	1	1	2	1	1	2	2	2	1	1	2	1	1	1	1	1	4	4	3	5	5	4	4	4	4	3	3	3	4	4	5	4	4	3	3	3	3	4	5	4	3	5	3	4	3	4	4
504	3	3	2	4	4	2	2	3	4	4	2	4	2	2	4	3	3	4	6	6	5	6	5	6	6	6	6	6	6	5	6	6	5	4	3	3	3	3	5	4	3	4	3	5	5	4	3	5	5
505	4	4	3	3	3	5	3	5	5	3	4	4	3	5	4	5	3	5	3	2	2	3	3	4	2	2	3	2	2	3	4	3	4	5	4	4	4	5	4	5	5	4	5	4	5	5	4	5	4
506	5	5	5	5	5	5	4	5	4	5	4	5	4	5	5	4	5	5	5	4	5	4	6	4	4	6	4	3	6	4	6	4	6	5	4	5	5	4	5	5	4	5	4	5	5	5	5	4	5
507	3	4	4	3	4	2	2	3	2	2	3	2	3	3	4	3	3	4	5	5	4	4	4	5	6	5	4	6	5	5	4	6	4	2	3	2	3	3	2	2	2	2	2	3	3	3	2	3	2
508	3	3	3	3	4	4	2	2	3	2	4	4	3	2	3	2	3	2	5	4	4	6	6	4	4	4	4	3	6	4	4	6	4	5	5	5	4	5	5	5	4	5	5	5	5	5	4	4	5
509	5	5	5	4	4	5	5	5	5	5	5	4	4	5	4	5	5	4	4	4	3	3	5	3	4	4	4	3	3	4	3	4	5	2	2	2	2	3	3	2	2	3	2	2	2	2	2	3	2
510	2	1	1	2	3	2	1	1	3	1	2	1	2	3	1	2	1	3	6	6	6	6	6	5	5	5	5	5	6	6	6	5	6	2	2	2	2	2	2	2	2	3	2	2	3	3	2	2	2
511	5	5	4	5	4	5	5	4	5	5	5	5	4	5	5	4	5	5	5	6	4	4	4	6	4	5	5	3	6	5	4	5	5	5	4	4	5	5	4	5	4	5	5	5	5	4	4	5	5
512	5	4	5	5	5	5	5	5	5	4	5	4	4	5	4	5	5	5	5	5	4	6	6	4	5	6	5	5	6	6	5	4	6	5	4	5	5	5	5	5	5	4	5	5	4	5	4	4	5
513	3	3	4	2	3	3	4	3	4	3	3	3	4	4	3	4	4	4	6	5	5	5	6	5	6	5	6	6	6	6	6	6	5	5	5	4	5	5	5	5	4	5	5	5	4	4	5	5	5
514	1	1	2	1	1	2	1	1	1	1	1	2	2	2	1	1	2	1	3	2	3	4	3	3	4	2	3	3	4	3	2	2	4	2	2	2	3	2	3	2	2	2	3	3	2	2	2	3	3
515	4	3	5	4	5	4	5	5	3	4	4	4	5	5	4	5	4	4	5	4	5	5	4	6	6	6	6	6	5	5	5	5	5	2	3	2	3	3	2	2	3	3	2	2	3	2	3	2	2
516	1	1	1	1	2	2	1	1	1	1	1	1	2	1	2	2	1	1	6	6	6	6	6	6	6	6	5	6	6	6	6	6	5	2	2	2	3	2	2	2	2	2	2	2	3	3	2	2	2
517	1	1	1	1	2	1	2	1	1	2	1	1	2	2	1	2	2	1	5	6	4	4	5	4	4	6	6	4	6	6	4	5	4	2	2	2	3	3	2	2	3	3	3	2	2	2	3	3	3
518	2	1	1	3	3	2	2	3	2	1	3	2	1	2	1	2	3	2	5	4	4	6	6	6	5	5	4	5	5	6	5	6	5	4	4	4	5	3	5	4	5	5	4	5	4	4	3	4	4
519	5	4	4	4	5	4	5	5	5	4	5	4	5	5	5	5	4	5	6	6	5	6	6	5	6	6	5	6	6	5	5	6	6	2	2	2	2	3	3	2	2	2	3	2	2	2	3	3	2
520	4	4	4	3	4	5	3	3	5	5	3	5	5	3	4	4	5	4	6	5	6	6	6	6	6	6	5	6	6	6	6	5	6	2	2	3	3	2	2	2	2	2	2	2	2	2	3	3	2
521	2	2	3	3	1	3	3	1	2	1	3	2	2	3	2	1	3	2	2	2	2	3	2	2	3	2	2	3	3	3	3	2	3	5	4	5	4	4	5	5	5	5	5	5	5	5	4	4	5
522	5	5	5	4	5	5	5	5	5	5	5	4	5	5	5	5	4	5	4	5	5	3	3	4	3	5	4	3	5	3	5	4	4	2	3	2	2	2	2	2	3	3	2	2	3	2	2	2	3
523	1	1	1	2	1	2	2	2	1	2	2	1	1	1	2	2	2	2	4	3	5	4	4	3	5	5	5	5	3	4	4	5	4	4	3	4	4	4	5	4	5	3	4	5	3	5	3	4	4
524	2	1	3	2	2	3	1	1	2	3	2	1	1	3	2	2	1	3	6	6	6	5	6	6	6	6	6	6	6	5	6	6	5	5	5	4	5	4	5	5	5	5	4	5	5	5	5	5	4
525	2	2	3	2	2	2	2	3	3	2	3	3	3	2	3	1	2	1	3	2	2	2	3	3	2	4	2	2	2	2	4	2	4	5	4	5	5	5	5	5	5	5	5	5	4	4	4	5	5
526	5	5	4	4	5	5	5	4	5	4	5	5	5	5	5	4	5	4	2	3	3	3	2	3	2	3	3	2	3	2	2	3	2	4	4	5	4	5	4	4	4	3	4	4	3	5	3	3	3
527	5	4	4	5	5	4	5	5	5	5	5	5	4	5	5	5	4	5	2	2	2	3	2	2	2	2	2	2	2	2	2	2	3	4	3	3	3	3	4	4	4	3	3	4	4	3	4	4	3
528	3	2	4	2	2	4	3	2	4	2	3	2	3	2	2	2	3	2	3	4	2	3	4	2	4	2	3	3	2	3	4	2	2	2	2	3	3	2	2	2	3	3	2	3	2	3	2	3	2
529	5	5	4	5	4	5	5	4	4	5	5	5	4	5	4	5	5	4	3	3	2	4	2	4	3	3	4	3	4	4	2	4	4	5	5	5	4	4	5	5	4	4	5	5	5	4	5	5	5
530	1	1	2	2	1	1	1	1	1	1	1	1	1	2	1	1	2	2	6	6	6	5	6	5	5	6	6	5	6	5	5	5	6	2	3	2	2	2	2	2	2	3	2	2	2	3	2	2	2
531	4	4	5	3	5	3	5	4	5	3	5	4	4	3	5	5	3	4	2	2	2	2	2	3	3	2	2	3	2	3	3	2	2	5	5	4	5	4	5	5	5	5	5	4	5	5	5	5	4
532	2	1	3	3	1	1	3	1	2	1	1	3	3	3	3	1	2	2	6	6	6	6	6	6	5	6	6	5	6	5	6	5	5	2	3	2	3	2	2	2	3	2	2	3	2	2	3	2	3
533	2	1	3	3	2	3	1	3	2	3	1	1	1	3	1	1	2	3	6	6	5	5	6	6	6	6	6	6	5	6	6	6	5	3	4	2	4	4	3	3	2	3	3	3	2	4	4	3	4
534	5	5	5	4	5	5	5	5	5	5	4	5	5	4	5	5	4	5	6	5	5	6	6	6	6	6	5	6	5	6	5	6	5	5	5	4	5	4	4	5	4	5	4	5	5	5	5	5	4
535	2	1	3	1	2	1	1	3	3	3	2	3	2	2	1	3	2	1	5	6	4	6	6	6	4	5	4	3	6	4	5	4	5	2	2	2	2	2	3	2	2	3	3	2	2	2	3	3	2
536	5	4	5	5	5	4	4	4	5	4	5	5	5	4	5	5	5	4	6	6	5	5	6	6	6	6	5	6	6	6	6	6	6	5	5	5	5	5	4	5	5	5	4	5	4	4	5	5	5
537	3	3	3	3	3	2	4	4	3	2	3	4	2	2	2	2	4	2	4	5	4	5	5	4	5	5	3	5	3	3	3	5	5	5	5	5	4	4	4	5	5	5	4	5	5	5	5	5	4
538	2	1	2	2	1	2	1	1	2	1	2	3	3	3	2	3	2	3	3	2	2	2	4	3	2	4	4	2	2	2	2	2	3	4	3	3	3	3	5	4	4	5	5	5	5	5	5	4	4
539	4	4	3	4	4	3	3	3	4	5	5	4	3	4	5	5	4	4	3	4	2	3	3	3	3	4	3	3	2	2	1	1	4	2	3	2	2	2	2	2	2	2	2	2	2	2	3	3	3
540	4	4	5	5	5	5	4	3	5	5	4	5	5	4	3	4	3	5	6	5	6	6	5	6	6	5	6	6	6	6	5	6	5	4	4	3	5	5	5	4	5	3	4	3	4	4	3	4	3
541	1	2	1	1	1	1	1	1	1	1	1	1	1	2	1	2	2	2	6	6	6	6	6	6	5	5	6	3	5	6	5	5	6	5	4	5	5	5	5	5	5	4	5	4	5	5	4	4	4
542	1	1	2	1	1	2	2	1	2	1	1	1	1	1	1	1	2	2	6	6	6	6	5	5	5	5	6	3	6	5	5	6	6	2	2	3	2	2	2	2	3	2	2	3	2	2	2	3	3
543	4	5	4	5	4	3	3	5	5	4	5	3	4	4	5	4	3	4	5	6	6	6	5	4	6	5	6	6	4	5	4	6	4	4	3	3	4	4	5	4	3	5	4	3	5	3	5	5	3
544	3	2	3	2	4	4	3	2	3	4	2	3	2	2	3	4	4	4	3	3	4	2	4	3	2	3	3	2	2	3	1	3	1	4	3	5	3	4	3	4	3	4	4	4	5	4	5	4	5
545	5	4	5	5	5	5	5	5	5	5	4	4	5	5	4	5	5	5	6	6	6	5	6	6	5	6	6	3	6	6	6	6	5	4	3	5	3	3	4	4	4	4	5	4	3	3	5	3	5
546	5	5	5	5	5	5	5	5	4	5	5	5	5	5	5	5	5	5	5	4	4	4	6	4	6	4	5	6	5	4	5	6	6	2	2	2	3	2	2	2	3	3	2	2	2	2	2	3	3
547	4	5	5	5	4	5	3	4	5	5	5	5	5	4	5	5	5	5	4	3	3	4	4	3	3	5	4	3	4	3	3	3	4	4	4	4	5	3	5	4	4	3	5	5	5	4	3	3	3
548	5	5	5	5	5	5	4	4	5	5	5	5	5	5	4	5	5	4	3	4	2	3	4	4	4	4	2	4	3	4	1	3	1	5	5	5	5	5	4	5	5	4	4	5	5	5	5	5	5
549	4	4	4	4	3	3	3	5	3	4	4	3	3	5	5	3	4	5	2	2	2	2	2	2	3	2	2	3	2	2	3	1	1	4	5	5	5	3	3	4	5	4	3	3	3	5	5	3	4
550	5	5	4	4	5	4	4	5	4	5	4	5	5	5	5	4	5	5	2	2	3	3	2	3	3	2	2	3	3	2	1	1	1	3	3	4	3	4	4	3	3	4	4	2	3	2	3	3	4
551	2	3	3	2	1	3	3	2	3	1	2	1	2	2	3	1	1	2	6	6	5	5	5	6	6	6	5	6	6	5	6	5	5	2	2	3	3	2	2	2	2	3	2	3	3	3	2	3	3
552	4	4	5	4	3	5	4	5	4	4	4	4	3	5	5	3	4	4	2	2	3	2	2	2	2	3	2	2	2	2	1	3	1	2	2	2	2	2	3	2	2	3	2	3	2	2	2	2	3
553	3	4	2	2	2	3	3	4	3	3	4	4	3	4	3	2	4	3	3	2	3	4	2	4	4	3	2	4	3	3	3	3	3	5	4	5	4	4	5	5	4	5	5	5	5	4	5	5	5
554	3	2	4	2	2	3	4	3	4	4	2	4	2	3	4	4	4	4	5	6	5	6	4	4	6	5	5	6	5	4	5	5	4	2	3	2	2	2	2	2	3	2	2	2	2	3	2	2	2
555	4	5	3	5	3	4	4	5	4	5	5	5	4	3	4	4	4	3	6	6	5	6	6	5	6	6	5	6	6	6	5	5	5	4	3	3	5	4	4	4	4	4	3	3	5	4	3	4	4
556	1	1	1	1	1	2	1	1	1	2	2	1	2	1	1	2	1	2	6	6	6	6	6	6	5	6	5	3	6	6	5	6	5	5	5	4	5	4	5	5	5	5	5	4	4	5	4	5	5
557	4	4	5	3	3	5	3	4	5	3	4	4	4	5	3	3	4	4	5	6	5	4	5	5	6	4	4	6	4	5	4	6	4	5	4	5	5	5	5	5	5	4	5	5	5	5	4	5	5
558	3	2	4	2	3	3	4	2	3	4	2	4	4	4	4	4	2	3	4	4	4	3	4	3	3	5	5	3	5	4	5	3	5	4	4	4	4	3	3	4	4	3	4	3	5	4	4	3	3
559	4	4	3	5	3	4	5	4	5	5	4	5	5	5	5	4	4	3	4	4	3	4	4	3	4	5	3	4	5	5	5	3	5	3	3	3	4	4	2	3	3	2	2	3	4	3	2	4	2
560	4	4	5	3	4	4	3	4	5	5	3	3	4	4	5	5	4	5	3	4	3	1	2	2	4	2	2	4	4	4	4	4	1	5	4	5	4	4	5	5	5	4	5	4	4	5	5	5	5
561	4	3	4	4	4	4	4	5	4	4	3	4	3	3	3	3	4	4	5	6	6	6	4	4	4	5	6	4	4	4	5	6	6	3	4	3	3	4	2	3	4	3	3	4	4	2	3	3	4
562	5	4	5	4	4	5	5	5	5	5	4	5	5	5	5	5	4	5	5	4	5	5	5	4	5	6	6	3	5	6	4	6	5	3	4	4	3	3	3	3	3	4	2	3	4	2	3	4	4
563	3	4	4	4	3	4	3	4	4	2	2	4	2	4	4	3	2	3	6	6	6	5	6	6	6	6	6	5	6	6	6	6	6	2	3	2	3	2	3	2	2	2	2	2	2	3	2	2	2
564	5	5	4	5	4	5	4	5	4	5	4	5	5	4	5	5	5	5	4	5	3	3	4	5	3	5	5	3	3	3	5	3	5	3	4	4	2	3	2	3	3	2	2	3	3	4	2	3	4
565	4	5	4	3	4	4	4	3	4	3	4	5	4	3	3	3	3	5	3	3	1	3	2	2	3	3	3	3	2	3	3	3	4	3	3	4	4	4	3	3	4	3	3	3	2	4	4	4	3
566	3	3	2	3	3	2	3	4	4	4	2	4	3	3	2	3	2	4	4	5	5	4	4	3	3	4	4	3	3	3	5	3	3	4	3	4	5	3	4	4	5	5	3	5	4	3	3	5	3
567	5	5	5	4	5	4	5	5	4	4	5	5	5	4	5	5	5	5	6	5	6	6	6	5	6	6	5	5	5	5	6	6	5	2	2	2	2	3	2	2	2	3	2	2	3	3	3	2	2
568	3	2	4	2	3	2	3	4	3	2	3	3	3	3	2	3	4	3	3	2	2	2	2	4	4	3	3	4	3	2	1	1	3	5	5	5	5	4	5	5	5	4	5	5	5	5	5	5	5
569	3	3	3	4	2	2	3	3	2	4	2	3	4	3	3	2	3	3	2	2	2	3	3	2	2	2	2	2	3	3	3	1	1	4	4	4	5	5	4	4	4	5	3	3	4	4	4	5	3
570	5	5	5	4	5	5	5	5	5	5	5	5	5	5	4	5	5	5	6	6	6	5	6	6	6	6	6	5	5	6	5	5	6	2	2	2	2	2	3	2	2	3	2	2	2	2	2	2	2
571	2	2	2	2	3	1	2	2	2	1	1	2	1	3	2	1	2	2	3	4	2	4	2	2	3	3	2	3	2	3	3	3	4	5	5	4	4	5	5	5	5	4	5	5	5	4	5	5	4
572	1	1	2	2	1	1	1	2	1	2	1	2	1	1	1	1	1	1	6	5	5	6	5	6	5	5	6	3	5	5	6	5	6	2	3	2	3	2	2	2	2	2	2	3	3	2	2	2	3
573	5	5	4	5	5	5	4	4	5	5	5	5	4	5	5	4	5	5	2	2	1	2	2	3	3	2	2	3	2	2	3	1	3	4	5	5	3	3	5	4	5	3	4	5	4	5	3	5	4
574	1	1	1	1	1	1	1	1	2	2	1	2	1	1	2	1	1	1	5	5	4	4	4	4	6	4	6	5	6	6	4	5	4	2	3	3	3	3	2	2	2	2	3	2	2	2	2	2	3
575	2	3	1	3	3	2	1	3	3	1	1	3	2	2	3	2	3	1	2	2	3	3	2	3	2	2	3	2	2	2	1	1	1	2	2	2	2	2	3	2	2	2	3	2	3	2	2	2	3
576	1	1	2	1	1	2	1	1	1	1	2	1	1	1	1	1	1	2	6	6	5	6	6	6	6	6	5	5	6	5	6	5	6	5	4	5	5	5	5	5	5	5	4	5	5	5	5	4	4
577	4	4	5	5	3	4	3	4	5	3	5	3	5	5	4	5	4	5	5	4	6	6	4	6	4	4	4	4	6	5	6	6	4	3	4	3	3	3	3	3	2	3	3	4	4	4	2	3	3
578	1	2	1	2	1	1	1	2	1	1	1	1	2	2	1	1	1	1	3	4	2	2	3	2	3	4	2	3	3	4	1	1	3	2	2	2	2	2	2	2	2	2	2	3	2	3	2	2	2
579	2	3	3	1	3	2	3	1	3	1	1	3	1	3	1	2	3	2	2	3	3	2	1	2	2	2	2	2	3	2	1	1	1	3	2	2	2	2	4	3	2	3	4	2	3	4	4	3	3
580	2	3	1	1	2	3	1	3	1	3	2	1	1	3	3	3	3	1	3	2	3	3	3	3	3	3	2	3	3	2	2	3	2	2	3	2	2	3	2	2	2	2	2	2	2	3	3	2	3
581	1	2	1	1	1	2	1	1	2	1	2	1	1	1	1	2	2	1	5	5	4	5	6	6	4	4	4	4	4	5	5	4	4	2	2	2	2	2	2	2	2	2	2	3	2	2	2	2	2
582	5	5	5	4	5	4	5	5	5	5	5	4	4	5	5	5	5	5	4	3	4	4	3	5	4	5	3	4	3	3	4	3	3	5	4	5	5	4	5	5	4	5	5	5	5	4	5	4	5
583	4	5	5	5	3	3	3	4	3	5	5	3	3	5	5	4	4	4	3	4	2	3	2	3	4	2	2	4	3	4	3	2	2	5	5	5	5	4	5	5	4	5	5	5	5	4	5	4	5
584	4	5	3	5	4	4	5	4	3	3	5	4	3	4	5	5	3	3	3	4	4	4	3	3	4	2	3	4	4	3	3	3	2	3	2	4	3	2	3	3	3	2	2	2	4	3	3	2	3
585	2	2	2	3	2	1	3	2	2	1	2	3	2	3	2	2	2	3	4	4	5	5	5	5	4	4	5	4	5	4	4	4	3	4	4	3	4	5	5	4	5	4	5	5	3	5	4	3	5
586	2	1	3	1	1	1	2	1	3	3	1	3	3	3	2	1	1	1	5	6	5	6	4	4	4	6	5	4	6	6	5	4	4	3	4	4	4	2	4	3	4	4	4	3	4	3	4	2	4
[truncated: 15 more columns]
